# Supplementary material for: Whole-genome sequencing reveals genomic diversity and population structure of mango germplasm from the Jazan region of Saudi Arabia
Source: Front Plant Sci. 2026 May 1;17:1808140. doi: 10.3389/fpls.2026.1808140 (PMC13176211; doi:10.3389/fpls.2026.1808140)
Supplement: Supplementary Figure 1 — A map showing the sampling location of all analyzed accessions in the Jazan region of southwestern Saudi Arabia. [file DataSheet1.xlsx]

## Sheet: Table S1
Sent Code	Accession Bank ID	Scientific Name	Local Names	country of origin	Collection Country	Place of collection
M 10	2916	Mangifera indica	Nam Dok Mai k1	Thailand	Saudi Arabia	jazan
M 11	3127	Mangifera indica	New_variety	(KSA) new breeding line of seed trees	Saudi Arabia	jazan
M 13	2956	Mangifera indica	dibsha	Egypt	Saudi Arabia	jazan
M 14	3123	Mangifera indica	New_variety	(KSA) new breeding line of seed trees	Saudi Arabia	jazan
M 15	3129	Mangifera indica	New_variety	(KSA) new breeding line of seed trees	Saudi Arabia	jazan
M 16	3116	Mangifera indica	New_variety	(KSA) new breeding line of seed trees	Saudi Arabia	jazan
M 17	2945	Mangifera indica	13/1	Israel	Saudi Arabia	jazan
M 19	3122	Mangifera indica	New_variety	(KSA) new breeding line of seed trees	Saudi Arabia	jazan
M 20	2920	Mangifera indica	Harum Manis	Indonesia	Saudi Arabia	jazan
M 21	2949	Mangifera indica	saber	South Africa	Saudi Arabia	jazan
M 22	3124	Mangifera indica	New_variety	(KSA) new breeding line of seed trees	Saudi Arabia	jazan
M 23	2914	Mangifera indica	Mesk	Egypt	Saudi Arabia	jazan
M 24	3130	Mangifera indica	New_variety	(KSA) new breeding line of seed trees	Saudi Arabia	jazan
M 25	2948	Mangifera indica	Alampur Baneshan	India	Saudi Arabia	jazan
M 26	2942	Mangifera indica	Taimour	Egypt	Saudi Arabia	jazan
M 27	2947	Mangifera indica	Otto	Thailand	Saudi Arabia	jazan
M 28	2943	Mangifera indica	Sidik	Egypt	Saudi Arabia	jazan
M 30	3132	Mangifera indica	New_variety	(KSA) new breeding line of seed trees	Saudi Arabia	jazan
M 32	3118	Mangifera indica	New_variety	(KSA) new breeding lineof seed trees	Saudi Arabia	jazan
M 33	2955	Mangifera indica	Neelum	India	Saudi Arabia	jazan
M 34	3121	Mangifera indica	New_variety	(KSA) new breeding line of seed trees	Saudi Arabia	jazan
M 35	2930	Mangifera indica	Fazli	Bangladesh	Saudi Arabia	jazan
M 36	2915	Mangifera indica	Royal	India	Saudi Arabia	jazan
M 37	2932	Mangifera indica	Kasala	India	Saudi Arabia	jazan
M 38	2937	Mangifera indica	Mulgoba	USA	Saudi Arabia	jazan
M 39	2928	Mangifera indica	Palmer	USA	Saudi Arabia	jazan
M 40	2951	Mangifera indica	Kesar	India	Saudi Arabia	jazan
M 42	3125	Mangifera indica	New_variety	(KSA) new breeding line of seed trees	Saudi Arabia	jazan
M 44	2946	Mangifera indica	Hindi Khasa	Egypt	Saudi Arabia	jazan
M 45	2913	Mangifera indica	Van Dyke	USA	Saudi Arabia	jazan
M 47	2933	Mangifera indica	Carabao	Philippine	Saudi Arabia	jazan
M 50	2935	Mangifera indica	Kobanih	Egypt	Saudi Arabia	jazan
M 51	2950	Mangifera indica	Anb-elyaman	Yemen	Saudi Arabia	jazan
M 52	3114	Mangifera indica	Bullock’s Heartr	Egypt	Saudi Arabia	jazan
M 53	3120	Mangifera indica	New_variety	(KSA) new breeding line of seed trees	Saudi Arabia	jazan
M 54	3119	Mangifera indica	New_variety	(KSA) new breeding line of seed trees	Saudi Arabia	jazan
M 55	2924	Mangifera indica	Zebda	Egypt	Saudi Arabia	jazan
M 56	2923	Mangifera indica	Julie	Jamaica	Saudi Arabia	jazan
M 57	2917	Mangifera indica	Tommy Atkins	USA	Saudi Arabia	jazan
M 58	3128	Mangifera indica	New_variety	(KSA) new breeding line of seed trees	Saudi Arabia	jazan
M 59	2927	Mangifera indica	Najwa	Egypt	Saudi Arabia	jazan
M 60	3131	Mangifera indica	New_variety	(KSA) new breeding line of seed trees	Saudi Arabia	jazan
M 61	2925	Mangifera indica	Sundhri	Pakistan	Saudi Arabia	jazan
M 62	2941	Mangifera indica	Langra	India	Saudi Arabia	jazan
M 63	2953	Mangifera indica	Mabrouka	Egypt	Saudi Arabia	jazan
M 64	2936	Mangifera indica	Bribu	USA	Saudi Arabia	jazan
M 65	2959	Mangifera indica	Naomi	Israel	Saudi Arabia	jazan
M 66	2919	Mangifera indica	Raqabet Alweza	Egypt	Saudi Arabia	jazan
M 67	2944	Mangifera indica	Turpentine	Cuba	Saudi Arabia	jazan
M 68	2958	Mangifera indica	Keitt	USA	Saudi Arabia	jazan
M 69	2952	Mangifera indica	Fajri kalan	India	Saudi Arabia	jazan
M 70	2939	Mangifera indica	Mallika	India	Saudi Arabia	jazan
M 71	2929	Mangifera indica	Golek	Indonesia	Saudi Arabia	jazan
M 72	3115	Mangifera indica	Maha Chanuk	Thailand	Saudi Arabia	jazan
M 73	2931	Mangifera indica	Succari	Egypt	Saudi Arabia	jazan
M 74	2957	Mangifera indica	Ketchenar	Sudan	Saudi Arabia	jazan
M 75	3133	Mangifera indica	New_variety	(KSA) new breeding line of seed trees	Saudi Arabia	jazan
M 78	3139	Mangifera indica	New_variety	(KSA) new breeding lineof seed trees	Saudi Arabia	jazan
M 79	3138	Mangifera indica	New_variety	(KSA) new breeding line of seed trees	Saudi Arabia	jazan
M 80	3141	Mangifera indica	New_variety	(KSA) new breeding lineof seed trees	Saudi Arabia	jazan
M 82	3140	Mangifera indica	New_variety	(KSA) new breeding line of seed trees	Saudi Arabia	jazan
M 83	3135	Mangifera indica	New_variety	(KSA) new breeding line of seed trees	Saudi Arabia	jazan
M 84	3136	Mangifera indica	New_variety	(KSA) new breeding line of seed trees	Saudi Arabia	jazan
M 85	2922	Mangifera indica	Zill	USA	Saudi Arabia	jazan

## Sheet: Table S2
	Table S2: Summary of SNP Quality Control (QC-5) Pipeline for Mango Accessions
	Pipeline	Stage	Parameters	SNPs	Samples	Removed Samples (Reason)
	QC-5	Raw Input	None	11442856	64	–
	QC-5	After --mind 0.2	--mind 0.2	11442856	62	M38 (50.31%), M85 (28.43%)
	QC-5	After --geno 0.05	--geno 0.05	5182040	62	6,261,816 SNPs removed due to missing genotypes
	QC-5	After --hwe 1e-5	--hwe 1e-5	5103422	62	38,618 SNPs removed due to HWE
	QC-5	After --maf 0.05	--maf 0.05	5079569	62	62,853 SNPs removed due to MAF threshold
	QC-5	LD Pruning	--indep-pairwise 50 5 0.5	699430	62	4,380,139 SNPs pruned
	QC-5	Heterozygosity Filtering	--het, F ± 3 SD	699430	60	2 outliers from outlier_samples_het_qc5.txt
	QC-5	Final Dataset	--remove all_outliers_qc5.txt	699430	60	Final file: mango_QC_v5_LD_final.{bed, bim, fam}
sample ID	Raw Reads	Raw Bases	Raw_GC	Raw_Q30	clean reads	clean Bases bp	Clean_GC	Clean_Q30
M10	13815762	4144728600	34.64	96.74	27629568	4138548612	34.56	96.74
M11	12679609	3803882700	33.86	96.34	25357244	3800187408	33.75	96.35
M13	18652460	5595738000	33.73	96.62	37302712	5587451623	33.6	96.63
M14	16767408	5030222400	34.06	96.01	33532632	5025020359	33.93	96.02
M15	14211914	4263574200	34	96.26	28421828	4259348899	33.91	96.27
M16	12685767	3805730100	36.61	96.39	25369566	3800612923	36.49	96.4
M17	14252250	4275675000	34.14	96.18	28502410	4272002168	34.05	96.19
M19	15447279	4634183700	34.23	95.93	30892184	4630181627	34.13	95.94
M20	15438907	4631672100	33.67	96.36	30875718	4627595685	33.59	96.37
M21	14806081	4441824300	34.17	96.21	29610250	4437547373	34.08	96.22
M22	16035497	4810649100	33.74	96.03	32068894	4806341266	33.63	96.04
M23	15898298	4769489400	34.03	96.48	31794668	4765055228	33.95	96.49
M24	16464323	4939296900	34.81	96.32	32926190	4933544847	34.73	96.33
M25	14635512	4390653600	34.11	96.2	29268956	4386535862	34	96.21
M26	14036557	4210967100	34.09	96.83	28071594	4205219354	34	96.84
M27	17894907	5368472100	33.52	96.86	35787670	5358071943	33.41	96.87
M28	15406726	4622017800	33.67	95.89	30811472	4617842885	33.6	95.9
M30	15520137	4656041100	34.21	96.41	31038280	4651238299	34.15	96.41
M32	16484304	4945291200	34.75	97.03	32966968	4938154792	34.64	97.04
M33	14762809	4428842700	33.29	96.13	29523632	4425289198	33.15	96.13
M34	15379575	4613872500	33.59	96.4	30757258	4610125058	33.52	96.41
M35	16997284	5099185200	34.03	96.68	33992208	5095113369	34.01	96.69
M36	18761544	5628463200	32.82	96.97	37521322	5616431297	32.69	96.98
M37	13874833	4162449900	34.8	96.29	27747812	4158911159	34.77	96.3
M38	18751451	5625435300	54.16	95.34	37490540	5616006192	54.15	95.37
M39	15350909	4605272700	33.96	96.35	30699822	4601332398	33.9	96.36
M40	15478016	4643404800	34.09	97.14	30954734	4631342795	33.95	97.14
M42	16040346	4812103800	34.35	96.5	32078618	4806502004	34.23	96.51
M44	13567793	4070337900	33.95	96	27133404	4066362961	33.85	96.01
M45	14040669	4212200700	33.39	96.16	28079388	4206951046	33.29	96.17
M47	20761066	6228319800	33.47	97.35	41520154	6197138373	33.28	97.35
M50	15296311	4588893300	33.77	96.52	30590510	4583246413	33.69	96.53
M51	13646015	4093804500	34.4	96.23	27289876	4090262256	34.27	96.24
M52	15691208	4707362400	34.3	95.97	31380100	4703404100	34.17	95.98
M53	15890179	4767053700	34.33	96.44	31778040	4762343231	34.25	96.45
M54	16084981	4825494300	34.01	96.6	32167590	4821259282	33.94	96.61
M55	14595827	4378748100	34.79	95.69	29189288	4374385232	34.64	95.7
M56	13985849	4195754700	34.02	95.9	27969196	4191779594	33.87	95.91
M57	15844763	4753428900	34.35	96.09	31687390	4745790609	34.18	96.1
M58	18473966	5542189800	33.3	96.46	36945660	5533402446	33.18	96.47
M59	16376863	4913058900	34.05	96.42	32751112	4908418376	33.95	96.42
M60	17208474	5162542200	34.14	96	34414226	5156940508	34.02	96.01
M61	13267793	3980337900	34.35	96.16	26533546	3976881076	34.21	96.17
M62	15244934	4573480200	35.34	96.12	30487768	4569968823	35.32	96.13
M63	14913250	4473975000	34.18	96.56	29823906	4468201614	34.08	96.57
M64	14369064	4310719200	33.52	96.37	28735950	4306438503	33.44	96.38
M65	15528221	4658466300	33.78	95.96	31053814	4654349188	33.68	95.97
M66	14109862	4232958600	34.25	96.14	28217636	4229153856	34.12	96.15
M67	15295256	4588576800	33.61	95.74	30588220	4583703453	33.49	95.75
M68	15873901	4762170300	34.12	96.53	31745632	4757532125	34.05	96.54
M69	15102239	4530671700	36.59	96.4	30202828	4526358532	36.48	96.41
M70	16117372	4835211600	33.66	96.22	32232078	4830770616	33.51	96.23
M71	15226150	4567845000	33.73	96.47	30449966	4562925828	33.66	96.48
M72	15379484	4613845200	33.94	96.37	30756846	4608486234	33.83	96.38
M73	15450385	4635115500	34.2	96.06	30898594	4630111941	34.08	96.07
M74	14533369	4360010700	34.04	95.74	29064226	4355268448	33.94	95.75
M75	15820281	4746084300	33.15	95.11	31638258	4740478927	33.06	95.12
M78	13476738	4043021400	34.39	96.29	26951512	4039156673	34.3	96.3
M79	15199160	4559748000	33.93	96.5	30396226	4553215385	33.83	96.51
M80	13465696	4039708800	33.4	96.03	26929168	4035832994	33.29	96.04
M82	15983355	4795006500	33.44	96.01	31964148	4789105045	33.34	96.02
M83	13543203	4062960900	34.69	96.76	27084796	4059018178	34.55	96.77
M84	17368600	5210580000	33.93	96.6	34734884	5202340375	33.83	96.61
M85	13669970	4100991000	36.19	97.21	27338768	4089865931	36.07	97.22

## Sheet: Table S3
Chromosome	SNP_Count
1	61900
2	44395
3	44794
4	41803
5	39657
6	38299
7	43739
8	34921
9	38626
10	31324
11	32785
12	33700
13	29325
14	28381
15	31252
16	25444
17	28354
18	25557
19	22585
20	22589

## Sheet: Table S4
samplID	Mapped_Ratio	Proper_Ratio	Real_Depth	Insert_Size	Coverage_1x	Coverage_4x
M10	93.89	88.34	11.36	262	93.79	84.37
M11	96.09	91.08	10.53	287	95.08	85.77
M13	96.74	92.32	15.67	274	94.61	90.31
M14	94.65	90.28	13.58	288	96.06	90.89
M15	91.71	86.11	11.31	288	94.7	87.12
M16	82.84	79.1	9.01	268	95.89	83.15
M17	95.27	89.89	11.74	294	95.04	87.39
M19	95.47	89.8	12.63	302	95.99	89.27
M20	95.05	88.9	12.76	293	94.52	87.8
M21	93.21	86.48	11.93	283	95.05	87.15
M22	95.97	90.97	13.24	288	95.58	89.71
M23	95.24	90.01	13.15	283	94.63	88.44
M24	90.54	85.25	12.84	283	95.39	89.03
M25	95.21	89.95	12.07	292	94.87	87.6
M26	95.39	91.03	11.65	261	94.45	86.72
M27	95.63	90.88	14.71	264	95.54	90.47
M28	95.01	89.29	12.73	290	94.54	88.19
M30	93.78	88.02	12.28	282	97.42	90.02
M32	92.7	88.24	13.1	257	95.87	89.61
M33	96.6	91.89	12.27	296	95.55	89.34
M34	95.35	90.2	12.56	291	95.96	90.06
M35	94.68	88.52	14	297	94.51	88.96
M36	96.18	91.28	15.65	264	94.67	89.76
M37	93.46	87.58	11.31	287	94.26	85.78
M38	31.69	30.14	5.5	255	88.7	53.19
M39	93.66	89.16	12.3	290	96.07	90.29
M40	94.54	90.2	12.6	241	95.28	88.55
M42	94.29	88.76	12.9	275	96.35	90.59
M44	94.41	88.71	11.1	295	94.84	87.14
M45	95.7	90.82	11.35	282	97.27	91.25
M47	96.4	91.8	17.16	240	95.46	91.04
M50	94.85	88.84	12.56	279	94.93	88.53
M51	93.83	87.38	11.47	295	91.74	84.95
M52	95.29	89.8	12.99	292	94.64	88.75
M53	95.42	90.45	12.91	287	96.52	90.88
M54	93.75	87.52	13.09	286	94.72	88.86
M55	94.61	87.88	11.97	300	94.83	86.48
M56	94.95	89.74	11.53	298	94.68	87.95
M57	96.04	91.63	12.91	279	96.8	91.43
M58	96.18	91.84	15.17	269	96.24	92.62
M59	95.24	89.37	13.51	293	94.9	89.22
M60	96.03	91.13	14.07	286	96.55	91.71
M61	93.92	87.95	10.79	292	94.92	86.24
M62	88.43	82.59	11.77	293	94.16	86.78
M63	96.79	92.54	12.41	278	95.54	89.51
M64	94.81	89.1	11.71	286	95.62	88.06
M65	95.95	90.79	12.92	302	94.79	89.66
M66	93.82	88.57	11.39	291	95.56	88.43
M67	94.74	89.05	12.42	289	95.92	90.09
M68	94.66	89.86	12.71	290	97.18	92.13
M69	86.77	80.94	11.46	269	94.01	85.04
M70	91.3	85.76	12.7	283	95.27	88.62
M71	94.24	88.09	12.53	286	94.14	87.74
M72	92.16	85.95	12.26	274	94.99	88.16
M73	95.64	89.91	12.79	288	94.92	88.72
M74	88.2	80.93	11.05	282	95.38	86.3
M75	94.55	89.17	12.82	282	95.88	90.51
M78	90.79	85.69	10.53	290	95.53	87.38
M79	94.67	89.15	12.34	270	95.8	89.36
M80	94.39	88.42	10.89	304	95.95	88.39
M82	94.19	89.62	12.81	296	96.59	91.63
M83	93.71	88.06	10.94	272	95.32	86.07
M84	92.5	88.13	13.75	268	95.96	91.15
M85	65.51	63.22	7.85	222	93.49	72.66

## Sheet: Table S5
FID	IID	Cluster	Ho	He	F	N_NM
M55	M55	Cluster3	0.303233	0.300182	-0.01002	672746
M54	M54	Cluster3	0.280817	0.300259	0.06471	685254
M57	M57	Cluster1	0.322055	0.300026	-0.07323	686168
M56	M56	Cluster1	0.231218	0.300469	0.2303	680456
M50	M50	Cluster3	0.315373	0.30026	-0.05032	682968
M39	M39	Cluster1	0.30641	0.300333	-0.02045	687470
M37	M37	Cluster3	0.276097	0.300173	0.08034	675310
M36	M36	Cluster1	0.293386	0.300425	0.02338	688847
M35	M35	Cluster3	0.281275	0.300419	0.06353	689699
M34	M34	Cluster2	0.330843	0.300274	-0.1018	686126
M33	M33	Cluster1	0.319082	0.300262	-0.06257	685542
M32	M32	Cluster2	0.329744	0.300232	-0.09838	684941
M80	M80	Cluster2	0.322695	0.300226	-0.07478	675790
M64	M64	Cluster1	0.340785	0.299098	-0.1397	653729
M79	M79	Cluster2	0.306548	0.30018	-0.02111	679603
M53	M53	Cluster2	0.312822	0.300231	-0.0421	686655
M75	M75	Cluster2	0.292794	0.300244	0.02472	683524
M72	M72	Cluster1	0.303217	0.300519	-0.009127	676073
M84	M84	Cluster2	0.316309	0.300618	-0.05244	683604
M52	M52	Cluster3	0.268755	0.300231	0.1049	687370
M74	M74	Cluster2	0.288134	0.300697	0.04158	661516
M83	M83	Cluster2	0.313897	0.300166	-0.04567	668873
M47	M47	Cluster2	0.313836	0.300416	-0.04483	690839
M42	M42	Cluster2	0.315982	0.300145	-0.05261	685428
M69	M69	Cluster3	0.277098	0.300381	0.0776	665076
M78	M78	Cluster2	0.313987	0.300421	-0.04533	670117
M40	M40	Cluster3	0.303398	0.300174	-0.01081	679740
M71	M71	Cluster2	0.268364	0.300469	0.1068	680027
M60	M60	Cluster2	0.327982	0.300149	-0.09256	689575
M61	M61	Cluster1	0.293281	0.300284	0.02315	672416
M62	M62	Cluster3	0.255512	0.300379	0.1492	676938
M58	M58	Cluster2	0.293653	0.300249	0.02207	692103
M28	M28	Cluster3	0.299984	0.300305	0.000957	684870
M65	M65	Cluster3	0.270129	0.300319	0.1004	688600
M66	M66	Cluster1	0.301835	0.300311	-0.005214	680159
M67	M67	Cluster1	0.299483	0.300217	0.002446	684355
M24	M24	Cluster2	0.336841	0.300504	-0.1209	682491
M25	M25	Cluster1	0.303396	0.300292	-0.01024	683428
M26	M26	Cluster3	0.289053	0.299637	0.03536	667939
M27	M27	Cluster2	0.338604	0.300295	-0.1276	689433
M20	M20	Cluster2	0.310625	0.30024	-0.03438	684520
M21	M21	Cluster1	0.286752	0.300277	0.04527	678268
M22	M22	Cluster2	0.328147	0.30021	-0.0929	688206
M23	M23	Cluster3	0.281947	0.299888	0.05961	681462
M70	M70	Cluster1	0.32929	0.300577	-0.09527	671697
M44	M44	Cluster3	0.323998	0.300149	-0.07937	677144
M73	M73	Cluster3	0.299573	0.300173	0.002199	684741
M45	M45	Cluster1	0.316672	0.300093	-0.05517	679805
M63	M63	Cluster1	0.308221	0.3002	-0.02684	683195
M82	M82	Cluster1	0.317793	0.300341	-0.05829	683762
M68	M68	Cluster1	0.313666	0.3002	-0.04472	687196
M11	M11	Cluster2	0.308443	0.300166	-0.02742	671159
M10	M10	Cluster2	0.257927	0.300453	0.1413	666717
M13	M13	Cluster3	0.249347	0.300263	0.1697	691403
M15	M15	Cluster2	0.313769	0.300314	-0.04476	675303
M14	M14	Cluster2	0.310433	0.300271	-0.03375	689553
M17	M17	Cluster2	0.32489	0.300237	-0.08206	680802
M16	M16	Cluster1	0.303364	0.300703	-0.008865	636496
M19	M19	Cluster2	0.319951	0.300221	-0.06566	685359
M59	M59	Cluster1	0.299575	0.300324	0.002281	688176

## Sheet: Table S6
FID1	IID1	FID2	IID2	NSNP	HETHET	IBS0	KINSHIP	Category
M54	M54	M55	M55	658980	0.113636	0.0412486	0.0355195	Unrelated
M57	M57	M55	M55	660017	0.110387	0.0553849	-0.0164226	Unrelated
M57	M57	M54	M54	672180	0.0957065	0.0618733	-0.0867545	Unrelated
M56	M56	M55	M55	654356	0.078659	0.0927431	-0.309188	Unrelated
M56	M56	M54	M54	666573	0.071236	0.103849	-0.349097	Unrelated
M56	M56	M57	M57	667494	0.0907843	0.0585953	-0.15581	Unrelated
M50	M50	M55	M55	656787	0.126986	0.0446263	0.0523887	3rd-degree
M50	M50	M54	M54	669137	0.142567	0.00643067	0.200411	1st-degree
M50	M50	M57	M57	669941	0.108702	0.0595455	-0.0218245	Unrelated
M50	M50	M56	M56	664309	0.0751458	0.0994507	-0.358776	Unrelated
M39	M39	M55	M55	661118	0.109713	0.0543095	-0.00073173	Unrelated
M39	M39	M54	M54	673476	0.0964711	0.0601031	-0.0650104	Unrelated
M39	M39	M57	M57	674439	0.167714	0.0185161	0.200751	1st-degree
M39	M39	M56	M56	668760	0.0838597	0.0722068	-0.212354	Unrelated
M39	M39	M50	M50	671191	0.105189	0.0588655	-0.0279093	Unrelated
M37	M37	M55	M55	649519	0.10491	0.0593455	-0.049457	Unrelated
M37	M37	M54	M54	661511	0.0990943	0.0560384	-0.0275665	Unrelated
M37	M37	M57	M57	662413	0.0962511	0.0680618	-0.114019	Unrelated
M37	M37	M56	M56	656808	0.0697464	0.110605	-0.376277	Unrelated
M37	M37	M50	M50	659247	0.109696	0.0559654	-0.0395948	Unrelated
M37	M37	M39	M39	663670	0.096004	0.0657797	-0.0919598	Unrelated
M36	M36	M55	M55	662468	0.104305	0.0653345	-0.0536256	Unrelated
M36	M36	M54	M54	674820	0.0936264	0.0719525	-0.100711	Unrelated
M36	M36	M57	M57	675743	0.114649	0.0479724	0.00702439	Unrelated
M36	M36	M56	M56	670168	0.095955	0.0579631	-0.11038	Unrelated
M36	M36	M50	M50	672589	0.100604	0.0708367	-0.0887351	Unrelated
M36	M36	M39	M39	677040	0.109234	0.0539939	-0.0092077	Unrelated
M36	M36	M37	M37	665005	0.0919828	0.0766054	-0.126175	Unrelated
M35	M35	M55	M55	663321	0.105599	0.05818	-0.0385952	Unrelated
M35	M35	M54	M54	675696	0.100301	0.0539414	-0.01385	Unrelated
M35	M35	M57	M57	676573	0.09792	0.0654652	-0.0950916	Unrelated
M35	M35	M56	M56	670929	0.0684052	0.108265	-0.374395	Unrelated
M35	M35	M50	M50	673430	0.110412	0.0549396	-0.0295093	Unrelated
M35	M35	M39	M39	677879	0.0965512	0.0630732	-0.0750563	Unrelated
M35	M35	M37	M37	666005	0.143103	0.00547593	0.234657	1st-degree
M35	M35	M36	M36	679216	0.0917558	0.0760612	-0.117942	Unrelated
M34	M34	M55	M55	659795	0.119811	0.0507567	0.00734754	Unrelated
M34	M34	M54	M54	672190	0.100974	0.0605751	-0.0805565	Unrelated
M34	M34	M57	M57	673040	0.129135	0.0331392	0.0909118	2nd-degree
M34	M34	M56	M56	667416	0.0822351	0.0820613	-0.285041	Unrelated
M34	M34	M50	M50	669956	0.141276	0.033444	0.105737	2nd-degree
M34	M34	M39	M39	674382	0.128903	0.0330169	0.0825568	3rd-degree
M34	M34	M37	M37	662383	0.107364	0.0599804	-0.0724305	Unrelated
M34	M34	M36	M36	675690	0.109006	0.063134	-0.0614414	Unrelated
M34	M34	M35	M35	676559	0.106965	0.0574821	-0.0582251	Unrelated
M33	M33	M55	M55	659227	0.117269	0.0506882	0.0132028	Unrelated
M33	M33	M54	M54	671601	0.106027	0.0534841	-0.0356762	Unrelated
M33	M33	M57	M57	672499	0.136861	0.0346662	0.103386	2nd-degree
M33	M33	M56	M56	666935	0.0915322	0.0711689	-0.20479	Unrelated
M33	M33	M50	M50	669327	0.114818	0.0544338	0.00647513	Unrelated
M33	M33	M39	M39	673794	0.121792	0.0447778	0.0423436	Unrelated
M33	M33	M37	M37	661848	0.107159	0.0546576	-0.0425535	Unrelated
M33	M33	M36	M36	675160	0.118683	0.0495986	0.0110298	Unrelated
M33	M33	M35	M35	676002	0.107796	0.0540827	-0.0341829	Unrelated
M33	M33	M34	M34	672439	0.120325	0.052836	0.0136054	Unrelated
M32	M32	M55	M55	658775	0.119369	0.0512102	0.00594901	Unrelated
M32	M32	M54	M54	670987	0.100592	0.0610563	-0.0818839	Unrelated
M32	M32	M57	M57	671919	0.128641	0.0334624	0.089899	2nd-degree
M32	M32	M56	M56	666288	0.0820321	0.0824283	-0.285729	Unrelated
M32	M32	M50	M50	668814	0.140546	0.0337867	0.104302	2nd-degree
M32	M32	M39	M39	673204	0.128437	0.0333911	0.0814736	3rd-degree
M32	M32	M37	M37	661255	0.107049	0.0603353	-0.0732292	Unrelated
M32	M32	M36	M36	674529	0.108545	0.0634991	-0.0623948	Unrelated
M32	M32	M35	M35	675361	0.106544	0.058006	-0.0599423	Unrelated
M32	M32	M34	M34	672214	0.316222	0.00011901	0.480867	Duplicates
M32	M32	M33	M33	671277	0.119836	0.0532954	0.0123366	Unrelated
M80	M80	M55	M55	649737	0.116249	0.0543635	-0.00372911	Unrelated
M80	M80	M54	M54	662073	0.124086	0.0303139	0.075735	3rd-degree
M80	M80	M57	M57	662852	0.126438	0.0385576	0.0763572	3rd-degree
M80	M80	M56	M56	657341	0.0922474	0.0707578	-0.205676	Unrelated
M80	M80	M50	M50	659804	0.12424	0.0420943	0.0576544	3rd-degree
M80	M80	M39	M39	664137	0.11823	0.0447724	0.0336163	Unrelated
M80	M80	M37	M37	652259	0.101739	0.0633767	-0.0873956	Unrelated
M80	M80	M36	M36	665484	0.109511	0.0576964	-0.0348943	Unrelated
M80	M80	M35	M35	666303	0.101367	0.0619058	-0.0764705	Unrelated
M80	M80	M34	M34	662845	0.124091	0.0420822	0.055464	3rd-degree
M80	M80	M33	M33	662289	0.11739	0.0522415	0.0174671	Unrelated
M80	M80	M32	M32	661689	0.123605	0.0426091	0.0538555	3rd-degree
M64	M64	M55	M55	628345	0.12482	0.0487853	0.0125311	Unrelated
M64	M64	M54	M54	640238	0.114378	0.0500704	-0.0299309	Unrelated
M64	M64	M57	M57	641070	0.126894	0.0479558	0.0341908	Unrelated
M64	M64	M56	M56	635739	0.099231	0.0657628	-0.18753	Unrelated
M64	M64	M50	M50	638157	0.124772	0.0509702	0.0146445	Unrelated
M64	M64	M39	M39	642302	0.124336	0.0491015	0.0150481	Unrelated
M64	M64	M37	M37	630839	0.118471	0.0477539	-0.0251335	Unrelated
M64	M64	M36	M36	643685	0.127435	0.0514258	0.00164768	Unrelated
M64	M64	M35	M35	644485	0.1244	0.0404385	0.0109415	Unrelated
M64	M64	M34	M34	641050	0.130101	0.0477326	0.044414	3rd-degree
M64	M64	M33	M33	640472	0.135464	0.0457975	0.0509372	3rd-degree
M64	M64	M32	M32	639899	0.129739	0.0482014	0.0416835	Unrelated
M64	M64	M80	M80	631311	0.131823	0.047338	0.0433632	Unrelated
M79	M79	M55	M55	653444	0.113871	0.0514903	0.0150536	Unrelated
M79	M79	M54	M54	665776	0.111287	0.0450467	0.0147721	Unrelated
M79	M79	M57	M57	666623	0.116508	0.0418947	0.0407305	Unrelated
M79	M79	M56	M56	661038	0.0779668	0.0914622	-0.309027	Unrelated
M79	M79	M50	M50	663567	0.12801	0.0431019	0.0611001	3rd-degree
M79	M79	M39	M39	667910	0.109762	0.0468297	0.0262475	Unrelated
M79	M79	M37	M37	655990	0.103616	0.060661	-0.0598663	Unrelated
M79	M79	M36	M36	669276	0.100733	0.0702102	-0.0790158	Unrelated
M79	M79	M35	M35	670105	0.104073	0.060583	-0.0530941	Unrelated
M79	M79	M34	M34	666608	0.134407	0.0415387	0.0638226	3rd-degree
M79	M79	M33	M33	666017	0.114384	0.0542313	-0.00033668	Unrelated
M79	M79	M32	M32	665437	0.133888	0.041995	0.0622559	3rd-degree
M79	M79	M80	M80	656535	0.121619	0.0456031	0.0364361	Unrelated
M79	M79	M64	M64	634829	0.123997	0.0541154	-0.00330024	Unrelated
M53	M53	M55	M55	660424	0.114196	0.0514276	0.0105721	Unrelated
M53	M53	M54	M54	672711	0.117089	0.0365357	0.0498677	3rd-degree
M53	M53	M57	M57	673612	0.123801	0.0354626	0.0769827	3rd-degree
M53	M53	M56	M56	668014	0.0908035	0.0691737	-0.191608	Unrelated
M53	M53	M50	M50	670451	0.119855	0.0450085	0.0456787	3rd-degree
M53	M53	M39	M39	674883	0.120996	0.0374613	0.069905	3rd-degree
M53	M53	M37	M37	662879	0.0984901	0.0646347	-0.0890518	Unrelated
M53	M53	M36	M36	676216	0.109555	0.0597324	-0.033687	Unrelated
M53	M53	M35	M35	677051	0.0979173	0.0614296	-0.0725583	Unrelated
M53	M53	M34	M34	673564	0.125661	0.0377381	0.0659919	3rd-degree
M53	M53	M33	M33	672947	0.118397	0.0496919	0.0255091	Unrelated
M53	M53	M32	M32	672394	0.125147	0.0382306	0.0644062	3rd-degree
M53	M53	M80	M80	663435	0.181014	0.0193101	0.220054	1st-degree
M53	M53	M64	M64	641555	0.129761	0.0493052	0.0276731	Unrelated
M53	M53	M79	M79	667089	0.120171	0.0429088	0.0509234	3rd-degree
M75	M75	M55	M55	657228	0.104819	0.0624121	-0.0433401	Unrelated
M75	M75	M54	M54	669588	0.0891444	0.0699893	-0.101435	Unrelated
M75	M75	M57	M57	670475	0.115745	0.0492278	0.00441959	Unrelated
M75	M75	M56	M56	664856	0.0800143	0.0869918	-0.270133	Unrelated
M75	M75	M50	M50	667407	0.11582	0.0467796	0.0186501	Unrelated
M75	M75	M39	M39	671787	0.11013	0.0509343	0.00233778	Unrelated
M75	M75	M37	M37	659788	0.093577	0.0728234	-0.109419	Unrelated
M75	M75	M36	M36	673106	0.0974988	0.0698909	-0.0726235	Unrelated
M75	M75	M35	M35	673932	0.0932231	0.0703038	-0.0944386	Unrelated
M75	M75	M34	M34	670472	0.131281	0.0411456	0.0512317	3rd-degree
M75	M75	M33	M33	669854	0.107337	0.0616627	-0.0495932	Unrelated
M75	M75	M32	M32	669271	0.130827	0.0414854	0.0501356	3rd-degree
M75	M75	M80	M80	660365	0.121256	0.0453794	0.0265033	Unrelated
M75	M75	M64	M64	638588	0.119133	0.0567048	-0.031413	Unrelated
M75	M75	M79	M79	664097	0.115784	0.0486796	0.0198708	Unrelated
M75	M75	M53	M53	670951	0.119211	0.0458707	0.0297677	Unrelated
M72	M72	M55	M55	650095	0.105528	0.064086	-0.0375975	Unrelated
M72	M72	M54	M54	662258	0.0934153	0.0735967	-0.115511	Unrelated
M72	M72	M57	M57	663143	0.12567	0.0394199	0.0609329	3rd-degree
M72	M72	M56	M56	657674	0.0961373	0.0624352	-0.139854	Unrelated
M72	M72	M50	M50	660026	0.101658	0.0730592	-0.0832471	Unrelated
M72	M72	M39	M39	664436	0.110391	0.0524731	0.00592005	Unrelated
M72	M72	M37	M37	652505	0.0933587	0.0775779	-0.1363	Unrelated
M72	M72	M36	M36	665801	0.117466	0.0503063	0.0201594	Unrelated
M72	M72	M35	M35	666580	0.0937937	0.0764559	-0.124368	Unrelated
M72	M72	M34	M34	663086	0.106882	0.0635182	-0.0563542	Unrelated
M72	M72	M33	M33	662532	0.123961	0.0427255	0.0501011	3rd-degree
M72	M72	M32	M32	661911	0.10657	0.0639512	-0.057212	Unrelated
M72	M72	M80	M80	653023	0.107903	0.0583394	-0.0305738	Unrelated
M72	M72	M64	M64	631593	0.128231	0.0517612	0.0100015	Unrelated
M72	M72	M79	M79	656739	0.100705	0.070675	-0.0699984	Unrelated
M72	M72	M53	M53	663646	0.11096	0.0569626	-0.0132731	Unrelated
M72	M72	M75	M75	660556	0.0989787	0.0709115	-0.0820685	Unrelated
M84	M84	M55	M55	657374	0.109353	0.0577571	-0.020867	Unrelated
M84	M84	M54	M54	669665	0.0951147	0.0668857	-0.0999833	Unrelated
M84	M84	M57	M57	670553	0.134198	0.0292296	0.114546	2nd-degree
M84	M84	M56	M56	664963	0.0901283	0.0660774	-0.182778	Unrelated
M84	M84	M50	M50	667391	0.107086	0.0606991	-0.0233201	Unrelated
M84	M84	M39	M39	671886	0.139881	0.0265224	0.134027	2nd-degree
M84	M84	M37	M37	659830	0.0977494	0.0690936	-0.109304	Unrelated
M84	M84	M36	M36	673219	0.108829	0.0564987	-0.0265434	Unrelated
M84	M84	M35	M35	674027	0.0954161	0.0670151	-0.0994727	Unrelated
M84	M84	M34	M34	670525	0.125648	0.0400865	0.0600862	3rd-degree
M84	M84	M33	M33	669954	0.118741	0.050196	0.0266183	Unrelated
M84	M84	M32	M32	669337	0.125237	0.0404281	0.059193	3rd-degree
M84	M84	M80	M80	660473	0.149466	0.0263084	0.147659	2nd-degree
M84	M84	M64	M64	638697	0.125454	0.0516505	0.0157999	Unrelated
M84	M84	M79	M79	664139	0.112903	0.0491313	0.0160756	Unrelated
M84	M84	M53	M53	671043	0.146324	0.0232295	0.157162	2nd-degree
M84	M84	M75	M75	668037	0.119609	0.0452999	0.0295957	Unrelated
M84	M84	M72	M72	660637	0.111853	0.0531865	-0.00175478	Unrelated
M52	M52	M55	M55	661162	0.108161	0.0455804	-0.000460128	Unrelated
M52	M52	M54	M54	673458	0.13952	0.0199122	0.174661	2nd-degree
M52	M52	M57	M57	674304	0.0937841	0.0644917	-0.115078	Unrelated
M52	M52	M56	M56	668679	0.0675167	0.107822	-0.361229	Unrelated
M52	M52	M50	M50	671138	0.114668	0.0388489	0.025728	Unrelated
M52	M52	M39	M39	675563	0.0920595	0.0619291	-0.0941024	Unrelated
M52	M52	M37	M37	663600	0.0967556	0.0580139	-0.0424711	Unrelated
M52	M52	M36	M36	676939	0.0908782	0.0738353	-0.128211	Unrelated
M52	M52	M35	M35	677767	0.095344	0.0555855	-0.0409446	Unrelated
M52	M52	M34	M34	674230	0.0983819	0.0636178	-0.111458	Unrelated
M52	M52	M33	M33	673669	0.103244	0.0545431	-0.0575648	Unrelated
M52	M52	M32	M32	673088	0.0980436	0.0643259	-0.113669	Unrelated
M52	M52	M80	M80	664075	0.106486	0.0474555	-0.0287346	Unrelated
M52	M52	M64	M64	642257	0.111248	0.0498663	-0.046997	Unrelated
M52	M52	M79	M79	667804	0.0975616	0.0590023	-0.0732712	Unrelated
M52	M52	M53	M53	674783	0.101243	0.0553719	-0.0585877	Unrelated
M52	M52	M75	M75	671663	0.0870541	0.0748173	-0.139124	Unrelated
M52	M52	M72	M72	664311	0.0900106	0.0738901	-0.139355	Unrelated
M52	M52	M84	M84	671745	0.0903974	0.0697065	-0.135416	Unrelated
M74	M74	M55	M55	635713	0.103188	0.0653644	-0.0614263	Unrelated
M74	M74	M54	M54	647918	0.0879062	0.0734954	-0.111118	Unrelated
M74	M74	M57	M57	648736	0.114094	0.0522817	-0.013398	Unrelated
M74	M74	M56	M56	643287	0.0789352	0.0902801	-0.280985	Unrelated
M74	M74	M50	M50	645789	0.114073	0.0496385	0.00153816	Unrelated
M74	M74	M39	M39	650035	0.108497	0.0540202	-0.015534	Unrelated
M74	M74	M37	M37	638305	0.0919999	0.0759919	-0.119371	Unrelated
M74	M74	M36	M36	651394	0.096074	0.0729067	-0.0912342	Unrelated
M74	M74	M35	M35	652141	0.091655	0.0736083	-0.104681	Unrelated
M74	M74	M34	M34	648768	0.129535	0.0437892	0.0350715	Unrelated
M74	M74	M33	M33	648173	0.105725	0.0647759	-0.0685175	Unrelated
M74	M74	M32	M32	647616	0.129073	0.0441496	0.0340043	Unrelated
M74	M74	M80	M80	639002	0.11936	0.0479529	0.010152	Unrelated
M74	M74	M64	M64	617747	0.117318	0.0594321	-0.0489565	Unrelated
M74	M74	M79	M79	642628	0.114259	0.0516255	0.00265742	Unrelated
M74	M74	M53	M53	649266	0.117377	0.0485656	0.013038	Unrelated
M74	M74	M75	M75	646945	0.274319	0.000199399	0.47305	Duplicates
M74	M74	M72	M72	639154	0.097252	0.0739963	-0.10122	Unrelated
M74	M74	M84	M84	646447	0.117731	0.0480039	0.0130427	Unrelated
M74	M74	M52	M52	649878	0.085913	0.0783732	-0.149179	Unrelated
M83	M83	M55	M55	643330	0.115493	0.0524738	0.00837851	Unrelated
M83	M83	M54	M54	655195	0.10285	0.0565419	-0.047731	Unrelated
M83	M83	M57	M57	656129	0.125241	0.0400714	0.065464	3rd-degree
M83	M83	M56	M56	650586	0.0833018	0.0858073	-0.280265	Unrelated
M83	M83	M50	M50	652911	0.113112	0.0536291	0.0082083	Unrelated
M83	M83	M39	M39	657343	0.129739	0.0308728	0.104844	2nd-degree
M83	M83	M37	M37	645595	0.100053	0.0639007	-0.0841679	Unrelated
M83	M83	M36	M36	658649	0.108329	0.0591301	-0.0345329	Unrelated
M83	M83	M35	M35	659485	0.101553	0.0625352	-0.0705641	Unrelated
M83	M83	M34	M34	656008	0.126665	0.0479689	0.0354602	Unrelated
M83	M83	M33	M33	655415	0.117008	0.0492345	0.0252653	Unrelated
M83	M83	M32	M32	654935	0.126332	0.0483422	0.0345651	Unrelated
M83	M83	M80	M80	645973	0.114831	0.0512312	0.0127206	Unrelated
M83	M83	M64	M64	624673	0.124758	0.0524226	0.00992967	Unrelated
M83	M83	M79	M79	649749	0.116502	0.0554337	0.00326327	Unrelated
M83	M83	M53	M53	656632	0.113631	0.0480635	0.027354	Unrelated
M83	M83	M75	M75	653452	0.10724	0.0586562	-0.0352202	Unrelated
M83	M83	M72	M72	646344	0.108172	0.0634368	-0.039884	Unrelated
M83	M83	M84	M84	653569	0.127208	0.0375278	0.0812703	3rd-degree
M83	M83	M52	M52	657275	0.105814	0.0518672	-0.0379967	Unrelated
M83	M83	M74	M74	632160	0.105783	0.0618562	-0.053922	Unrelated
M47	M47	M55	M55	664418	0.115135	0.0531834	0.00595719	Unrelated
M47	M47	M54	M54	676804	0.0962598	0.0684659	-0.101668	Unrelated
M47	M47	M57	M57	677679	0.112317	0.0561652	-0.00672256	Unrelated
M47	M47	M56	M56	672069	0.0844794	0.0831611	-0.266505	Unrelated
M47	M47	M50	M50	674547	0.119247	0.0482457	0.0348124	Unrelated
M47	M47	M39	M39	679011	0.106892	0.0583864	-0.0221319	Unrelated
M47	M47	M37	M37	666938	0.100907	0.0646147	-0.0852884	Unrelated
M47	M47	M36	M36	680385	0.105534	0.0652689	-0.0601438	Unrelated
M47	M47	M35	M35	681207	0.104387	0.0641523	-0.0715261	Unrelated
M47	M47	M34	M34	677700	0.136733	0.0406256	0.0747066	3rd-degree
M47	M47	M33	M33	677122	0.115518	0.0585271	-0.00668439	Unrelated
M47	M47	M32	M32	676544	0.136414	0.0410557	0.0737295	3rd-degree
M47	M47	M80	M80	667440	0.118328	0.0496344	0.0233258	Unrelated
M47	M47	M64	M64	645549	0.127679	0.0518675	0.0158475	Unrelated
M47	M47	M79	M79	671229	0.124875	0.0464789	0.0465024	3rd-degree
M47	M47	M53	M53	678195	0.117451	0.0512729	0.023309	Unrelated
M47	M47	M75	M75	675113	0.124735	0.0431424	0.0480003	3rd-degree
M47	M47	M72	M72	667688	0.106307	0.0689469	-0.0609127	Unrelated
M47	M47	M84	M84	675193	0.118227	0.050079	0.0268814	Unrelated
M47	M47	M52	M52	678918	0.0931217	0.0715565	-0.134859	Unrelated
M47	M47	M74	M74	653294	0.122811	0.0456793	0.0319968	Unrelated
M47	M47	M83	M83	660544	0.11411	0.0611375	-0.0130792	Unrelated
M42	M42	M55	M55	659219	0.109109	0.0587301	-0.024213	Unrelated
M42	M42	M54	M54	671477	0.0934745	0.0713487	-0.1188	Unrelated
M42	M42	M57	M57	672425	0.14684	0.023677	0.152691	2nd-degree
M42	M42	M56	M56	666789	0.0913902	0.0645497	-0.173876	Unrelated
M42	M42	M50	M50	669186	0.103221	0.0658083	-0.045622	Unrelated
M42	M42	M39	M39	673673	0.124418	0.0371456	0.07408	3rd-degree
M42	M42	M37	M37	661674	0.0937078	0.0744022	-0.135736	Unrelated
M42	M42	M36	M36	675015	0.111045	0.0569084	-0.0241082	Unrelated
M42	M42	M35	M35	675836	0.0928065	0.0715987	-0.120437	Unrelated
M42	M42	M34	M34	672311	0.12504	0.0423881	0.0518961	3rd-degree
M42	M42	M33	M33	671729	0.120626	0.0478765	0.0368372	Unrelated
M42	M42	M32	M32	671191	0.124666	0.0428015	0.0507785	3rd-degree
M42	M42	M80	M80	662224	0.141538	0.0298977	0.124236	2nd-degree
M42	M42	M64	M64	640382	0.127265	0.0533822	0.0134274	Unrelated
M42	M42	M79	M79	665904	0.114778	0.0516801	0.0110874	Unrelated
M42	M42	M53	M53	672903	0.142966	0.0288675	0.133715	2nd-degree
M42	M42	M75	M75	669772	0.119052	0.0458275	0.0267228	Unrelated
M42	M42	M72	M72	662416	0.115818	0.0516956	0.00977695	Unrelated
M42	M42	M84	M84	669893	0.147815	0.0253981	0.153191	2nd-degree
M42	M42	M52	M52	673543	0.0886358	0.0724185	-0.148284	Unrelated
M42	M42	M74	M74	648120	0.11708	0.0486037	0.00978907	Unrelated
M42	M42	M83	M83	655374	0.114063	0.0497853	0.0214535	Unrelated
M42	M42	M47	M47	676964	0.115919	0.0516231	0.0182809	Unrelated
M69	M69	M55	M55	639504	0.104081	0.0612991	-0.057091	Unrelated
M69	M69	M54	M54	651519	0.0988122	0.0569346	-0.0306771	Unrelated
M69	M69	M57	M57	652299	0.0969187	0.0690251	-0.115001	Unrelated
M69	M69	M56	M56	646789	0.0676434	0.111696	-0.385753	Unrelated
M69	M69	M50	M50	649247	0.108746	0.0578747	-0.0476433	Unrelated
M69	M69	M39	M39	653527	0.095612	0.066591	-0.0942999	Unrelated
M69	M69	M37	M37	642222	0.140528	0.00761886	0.225933	1st-degree
M69	M69	M36	M36	654895	0.0903702	0.0794265	-0.137858	Unrelated
M69	M69	M35	M35	656194	0.263983	0.000166109	0.472792	Duplicates
M69	M69	M34	M34	652274	0.105592	0.060542	-0.0770279	Unrelated
M69	M69	M33	M33	651715	0.106453	0.0572827	-0.0527028	Unrelated
M69	M69	M32	M32	651125	0.105261	0.0610451	-0.0784328	Unrelated
M69	M69	M80	M80	642300	0.0999766	0.0653075	-0.0963066	Unrelated
M69	M69	M64	M64	621051	0.122692	0.0425907	-0.00442562	Unrelated
M69	M69	M79	M79	646034	0.102541	0.0638511	-0.0724247	Unrelated
M69	M69	M53	M53	652762	0.0966248	0.0647893	-0.0918729	Unrelated
M69	M69	M75	M75	649759	0.0920464	0.0739366	-0.115212	Unrelated
M69	M69	M72	M72	642547	0.0924944	0.0796985	-0.143992	Unrelated
M69	M69	M84	M84	649872	0.0942616	0.0703431	-0.118815	Unrelated
M69	M69	M52	M52	653489	0.0942189	0.0588533	-0.0509972	Unrelated
M69	M69	M74	M74	628555	0.0905378	0.0771929	-0.125257	Unrelated
M69	M69	M83	M83	635759	0.100782	0.0652102	-0.0860129	Unrelated
M69	M69	M47	M47	656842	0.10269	0.0672125	-0.0906624	Unrelated
M69	M69	M42	M42	651566	0.0918449	0.0753201	-0.141337	Unrelated
M78	M78	M55	M55	644238	0.11445	0.0542253	0.000913314	Unrelated
M78	M78	M54	M54	656393	0.104273	0.0547629	-0.0387271	Unrelated
M78	M78	M57	M57	657251	0.130376	0.0371806	0.0825558	3rd-degree
M78	M78	M56	M56	651757	0.0833271	0.0845131	-0.274692	Unrelated
M78	M78	M50	M50	654149	0.116924	0.0518139	0.0197763	Unrelated
M78	M78	M39	M39	658572	0.13121	0.0292178	0.112721	2nd-degree
M78	M78	M37	M37	646691	0.100822	0.0620915	-0.0764173	Unrelated
M78	M78	M36	M36	659902	0.108987	0.0594043	-0.0343285	Unrelated
M78	M78	M35	M35	660689	0.103073	0.0614011	-0.0639439	Unrelated
M78	M78	M34	M34	657226	0.126635	0.0421286	0.0538494	3rd-degree
M78	M78	M33	M33	656698	0.117693	0.0481789	0.0297887	Unrelated
M78	M78	M32	M32	656085	0.126188	0.0426362	0.0523432	3rd-degree
M78	M78	M80	M80	647244	0.116448	0.0471522	0.0283101	Unrelated
M78	M78	M64	M64	625955	0.126694	0.0484987	0.0255206	Unrelated
M78	M78	M79	M79	650913	0.118157	0.0511389	0.0202283	Unrelated
M78	M78	M53	M53	657720	0.116119	0.0470945	0.0344166	Unrelated
M78	M78	M75	M75	654734	0.108022	0.0567055	-0.0270678	Unrelated
M78	M78	M72	M72	647482	0.108585	0.0601438	-0.0280789	Unrelated
M78	M78	M84	M84	654888	0.130777	0.0316772	0.105464	2nd-degree
M78	M78	M52	M52	658422	0.105891	0.0505937	-0.0332691	Unrelated
M78	M78	M74	M74	633472	0.10657	0.0598811	-0.045501	Unrelated
M78	M78	M83	M83	640702	0.194437	0.0159887	0.258894	1st-degree
M78	M78	M47	M47	661798	0.114219	0.0594366	-0.00741422	Unrelated
M78	M78	M42	M42	656575	0.111081	0.0543319	0.00249621	Unrelated
M78	M78	M69	M69	636876	0.101791	0.0643139	-0.0814166	Unrelated
M40	M40	M55	M55	653633	0.112372	0.0514096	0.0154585	Unrelated
M40	M40	M54	M54	665885	0.116143	0.0331979	0.0685926	3rd-degree
M40	M40	M57	M57	666810	0.126166	0.0429328	0.0510262	3rd-degree
M40	M40	M56	M56	661192	0.0839227	0.0831876	-0.256875	Unrelated
M40	M40	M50	M50	663615	0.114539	0.0470695	0.0237938	Unrelated
M40	M40	M39	M39	668047	0.112904	0.0482765	0.0246085	Unrelated
M40	M40	M37	M37	656120	0.0996205	0.0597482	-0.0608282	Unrelated
M40	M40	M36	M36	669394	0.108512	0.0594194	-0.0267951	Unrelated
M40	M40	M35	M35	670203	0.100798	0.0569544	-0.0429184	Unrelated
M40	M40	M34	M34	666691	0.107927	0.0587169	-0.038285	Unrelated
M40	M40	M33	M33	666183	0.125048	0.0431173	0.0512012	3rd-degree
M40	M40	M32	M32	665543	0.107697	0.0594026	-0.0400314	Unrelated
M40	M40	M80	M80	656607	0.117899	0.046885	0.0239263	Unrelated
M40	M40	M64	M64	635023	0.124018	0.0490722	0.0111935	Unrelated
M40	M40	M79	M79	660384	0.106076	0.0596774	-0.0246014	Unrelated
M40	M40	M53	M53	667230	0.114	0.0510154	0.0118666	Unrelated
M40	M40	M75	M75	664161	0.0982969	0.0675514	-0.0719005	Unrelated
M40	M40	M72	M72	656948	0.125639	0.0322583	0.100222	2nd-degree
M40	M40	M84	M84	664252	0.10728	0.05645	-0.0197063	Unrelated
M40	M40	M52	M52	668011	0.135625	0.00648941	0.196102	1st-degree
M40	M40	M74	M74	642666	0.0966988	0.0709109	-0.0917528	Unrelated
M40	M40	M83	M83	649824	0.11255	0.0515416	0.00718713	Unrelated
M40	M40	M47	M47	671327	0.103951	0.0662121	-0.0555167	Unrelated
M40	M40	M42	M42	666028	0.106441	0.0581807	-0.0264994	Unrelated
M40	M40	M69	M69	646106	0.0991648	0.0603276	-0.062463	Unrelated
M40	M40	M78	M78	651047	0.113709	0.0498689	0.0144328	Unrelated
M71	M71	M55	M55	653918	0.0992525	0.0682287	-0.101809	Unrelated
M71	M71	M54	M54	666180	0.0811673	0.0877751	-0.187459	Unrelated
M71	M71	M57	M57	667042	0.0919372	0.0796786	-0.175865	Unrelated
M71	M71	M56	M56	661460	0.0677275	0.116845	-0.398837	Unrelated
M71	M71	M50	M50	663926	0.101773	0.0666309	-0.10286	Unrelated
M71	M71	M39	M39	668318	0.0891641	0.081331	-0.172517	Unrelated
M71	M71	M37	M37	656430	0.0886172	0.0817879	-0.146974	Unrelated
M71	M71	M36	M36	669674	0.0878338	0.0895122	-0.193329	Unrelated
M71	M71	M35	M35	670500	0.0887308	0.0812289	-0.149552	Unrelated
M71	M71	M34	M34	667000	0.106823	0.0619415	-0.0906905	Unrelated
M71	M71	M33	M33	666410	0.0968023	0.0740535	-0.14308	Unrelated
M71	M71	M32	M32	665833	0.106456	0.0622559	-0.0913304	Unrelated
M71	M71	M80	M80	656912	0.0970039	0.0771793	-0.157434	Unrelated
M71	M71	M64	M64	635289	0.103038	0.073694	-0.151741	Unrelated
M71	M71	M79	M79	660633	0.100821	0.0684631	-0.103449	Unrelated
M71	M71	M53	M53	667523	0.0936177	0.0795688	-0.163741	Unrelated
M71	M71	M75	M75	664470	0.0928063	0.0803678	-0.149734	Unrelated
M71	M71	M72	M72	657190	0.0854487	0.090365	-0.209879	Unrelated
M71	M71	M84	M84	664504	0.0956563	0.0788498	-0.160333	Unrelated
M71	M71	M52	M52	668204	0.0787155	0.0889698	-0.185478	Unrelated
M71	M71	M74	M74	642842	0.0913366	0.0835462	-0.159297	Unrelated
M71	M71	M83	M83	650127	0.104343	0.0606343	-0.0741969	Unrelated
M71	M71	M47	M47	671638	0.106015	0.0604314	-0.0702699	Unrelated
M71	M71	M42	M42	666319	0.0943257	0.0797471	-0.165925	Unrelated
M71	M71	M69	M69	646412	0.0872137	0.0841986	-0.159154	Unrelated
M71	M71	M78	M78	651348	0.105529	0.0619607	-0.0767304	Unrelated
M71	M71	M40	M40	660744	0.0892978	0.082	-0.172027	Unrelated
M60	M60	M55	M55	663224	0.118314	0.0509164	0.0064732	Unrelated
M60	M60	M54	M54	675571	0.120458	0.0322231	0.0576394	3rd-degree
M60	M60	M57	M57	676499	0.131385	0.0356024	0.089027	2nd-degree
M60	M60	M56	M56	670829	0.0934247	0.0704651	-0.207821	Unrelated
M60	M60	M50	M50	673309	0.123777	0.044014	0.0466182	3rd-degree
M60	M60	M39	M39	677759	0.118254	0.0437619	0.0326037	Unrelated
M60	M60	M37	M37	665716	0.102165	0.0622503	-0.0875007	Unrelated
M60	M60	M36	M36	679123	0.111885	0.0584504	-0.038357	Unrelated
M60	M60	M35	M35	679951	0.103999	0.0591087	-0.0667142	Unrelated
M60	M60	M34	M34	676420	0.131232	0.0354558	0.089733	2nd-degree
M60	M60	M33	M33	675835	0.120025	0.0504398	0.0230312	Unrelated
M60	M60	M32	M32	675254	0.130988	0.035908	0.0889027	2nd-degree
M60	M60	M80	M80	666252	0.188696	0.017663	0.234166	1st-degree
M60	M60	M64	M64	644370	0.13408	0.047406	0.0501096	3rd-degree
M60	M60	M79	M79	669949	0.123995	0.0448094	0.0386924	Unrelated
M60	M60	M53	M53	677002	0.169905	0.0207089	0.193547	1st-degree
M60	M60	M75	M75	673867	0.124366	0.0405911	0.0437359	Unrelated
M60	M60	M72	M72	666462	0.111495	0.0580198	-0.0281571	Unrelated
M60	M60	M84	M84	673968	0.152908	0.030819	0.134544	2nd-degree
M60	M60	M52	M52	677664	0.105592	0.0502299	-0.0456039	Unrelated
M60	M60	M74	M74	652050	0.122445	0.0432436	0.0273659	Unrelated
M60	M60	M83	M83	659391	0.116526	0.0498794	0.0155552	Unrelated
M60	M60	M47	M47	681090	0.121971	0.0508655	0.0208431	Unrelated
M60	M60	M42	M42	675762	0.145486	0.033312	0.115331	2nd-degree
M60	M60	M69	M69	655584	0.102707	0.0623719	-0.0859336	Unrelated
M60	M60	M78	M78	660565	0.120241	0.0465934	0.0319768	Unrelated
M60	M60	M40	M40	670113	0.113542	0.0497931	0.00268032	Unrelated
M60	M60	M71	M71	670381	0.100576	0.0728645	-0.140075	Unrelated
M61	M61	M55	M55	646640	0.108737	0.0585534	-0.0228193	Unrelated
M61	M61	M54	M54	658630	0.0987869	0.0589208	-0.0452254	Unrelated
M61	M61	M57	M57	659564	0.11499	0.0530002	-0.00935331	Unrelated
M61	M61	M56	M56	654068	0.0812805	0.0815038	-0.244514	Unrelated
M61	M61	M50	M50	656424	0.107984	0.0608555	-0.0422419	Unrelated
M61	M61	M39	M39	660859	0.109859	0.0536014	-0.00679522	Unrelated
M61	M61	M37	M37	649071	0.101084	0.0602292	-0.0511158	Unrelated
M61	M61	M36	M36	662169	0.107335	0.0591148	-0.0187736	Unrelated
M61	M61	M35	M35	662963	0.101887	0.0591225	-0.0400361	Unrelated
M61	M61	M34	M34	659519	0.111066	0.0583562	-0.0417826	Unrelated
M61	M61	M33	M33	659026	0.125567	0.0425598	0.0471611	3rd-degree
M61	M61	M32	M32	658382	0.110544	0.0586438	-0.0428583	Unrelated
M61	M61	M80	M80	649423	0.108262	0.0574818	-0.0362573	Unrelated
M61	M61	M64	M64	628033	0.125826	0.0506454	1.91173e-05	Unrelated
M61	M61	M79	M79	653192	0.10389	0.0636857	-0.0517077	Unrelated
M61	M61	M53	M53	660047	0.108014	0.0571762	-0.0274748	Unrelated
M61	M61	M75	M75	656948	0.099052	0.0690253	-0.0669511	Unrelated
M61	M61	M72	M72	649822	0.128312	0.031761	0.102301	2nd-degree
M61	M61	M84	M84	657062	0.108105	0.0573005	-0.0304439	Unrelated
M61	M61	M52	M52	660767	0.0967663	0.0596065	-0.0645069	Unrelated
M61	M61	M74	M74	635585	0.097518	0.0722311	-0.0861935	Unrelated
M61	M61	M83	M83	642828	0.107844	0.0575722	-0.0299574	Unrelated
M61	M61	M47	M47	664116	0.107808	0.066395	-0.0599753	Unrelated
M61	M61	M42	M42	658900	0.108249	0.0591349	-0.0364445	Unrelated
M61	M61	M69	M69	639144	0.100489	0.0623725	-0.0590535	Unrelated
M61	M61	M78	M78	644019	0.109551	0.0540947	-0.0152128	Unrelated
M61	M61	M40	M40	653354	0.119281	0.044593	0.0425649	Unrelated
M61	M61	M71	M71	653622	0.0892779	0.0815808	-0.160598	Unrelated
M61	M61	M60	M60	662884	0.111573	0.0539642	-0.0234888	Unrelated
M62	M62	M55	M55	650973	0.0984726	0.0622653	-0.097571	Unrelated
M62	M62	M54	M54	663139	0.0957099	0.0567513	-0.0595842	Unrelated
M62	M62	M57	M57	664013	0.0919395	0.0700724	-0.159589	Unrelated
M62	M62	M56	M56	658486	0.0649399	0.112412	-0.37236	Unrelated
M62	M62	M50	M50	660883	0.102843	0.0578211	-0.0837994	Unrelated
M62	M62	M39	M39	665300	0.0901428	0.0685886	-0.142016	Unrelated
M62	M62	M37	M37	653544	0.101366	0.0549343	-0.0368847	Unrelated
M62	M62	M36	M36	666646	0.0874317	0.0763944	-0.165001	Unrelated
M62	M62	M35	M35	667462	0.100562	0.051955	-0.0318462	Unrelated
M62	M62	M34	M34	663977	0.100767	0.0619344	-0.11925	Unrelated
M62	M62	M33	M33	663418	0.10322	0.0552291	-0.0764898	Unrelated
M62	M62	M32	M32	662846	0.100406	0.0623523	-0.12039	Unrelated
M62	M62	M80	M80	653864	0.0960123	0.0663945	-0.137621	Unrelated
M62	M62	M64	M64	632421	0.109642	0.0545807	-0.0866754	Unrelated
M62	M62	M79	M79	657610	0.0972598	0.0675476	-0.124587	Unrelated
M62	M62	M53	M53	664467	0.0937925	0.0655488	-0.129283	Unrelated
M62	M62	M75	M75	661400	0.0875718	0.0771727	-0.167283	Unrelated
M62	M62	M72	M72	654136	0.0889265	0.0756035	-0.168583	Unrelated
M62	M62	M84	M84	661499	0.0911611	0.0719926	-0.162775	Unrelated
M62	M62	M52	M52	665242	0.0931526	0.0585125	-0.0596822	Unrelated
M62	M62	M74	M74	639900	0.0860353	0.0803563	-0.177753	Unrelated
M62	M62	M83	M83	647208	0.095793	0.0646253	-0.122736	Unrelated
M62	M62	M47	M47	668580	0.0950776	0.0738117	-0.159772	Unrelated
M62	M62	M42	M42	663278	0.0890471	0.0758204	-0.181663	Unrelated
M62	M62	M69	M69	643553	0.0990004	0.0551097	-0.0430537	Unrelated
M62	M62	M78	M78	648426	0.0979063	0.0598835	-0.0998229	Unrelated
M62	M62	M40	M40	657756	0.097895	0.0594461	-0.0876866	Unrelated
M62	M62	M71	M71	658047	0.0824455	0.087471	-0.193329	Unrelated
M62	M62	M60	M60	667298	0.0976101	0.0615767	-0.12111	Unrelated
M62	M62	M61	M61	650691	0.0973688	0.055083	-0.0620708	Unrelated
M58	M58	M55	M55	665625	0.100582	0.0608826	-0.0442063	Unrelated
M58	M58	M54	M54	678043	0.0880269	0.0720677	-0.111482	Unrelated
M58	M58	M57	M57	678998	0.156859	0.00376142	0.230347	1st-degree
M58	M58	M56	M56	673306	0.0859862	0.0704449	-0.186669	Unrelated
M58	M58	M50	M50	675763	0.100096	0.0654949	-0.0711451	Unrelated
M58	M58	M39	M39	680251	0.120229	0.0328173	0.0820282	3rd-degree
M58	M58	M37	M37	668164	0.0888569	0.0769407	-0.133612	Unrelated
M58	M58	M36	M36	681611	0.100826	0.0595662	-0.0316577	Unrelated
M58	M58	M35	M35	682461	0.0901121	0.0747838	-0.116859	Unrelated
M58	M58	M34	M34	678894	0.117065	0.0429714	0.0214663	Unrelated
M58	M58	M33	M33	678345	0.112522	0.0512158	-0.00434604	Unrelated
M58	M58	M32	M32	677743	0.116658	0.0433778	0.0202095	Unrelated
M58	M58	M80	M80	668689	0.133005	0.0340936	0.0857055	3rd-degree
M58	M58	M64	M64	646725	0.116054	0.0556032	-0.0315405	Unrelated
M58	M58	M79	M79	672453	0.107697	0.04563	0.0170988	Unrelated
M58	M58	M53	M53	679474	0.141667	0.0210236	0.153362	2nd-degree
M58	M58	M75	M75	676351	0.114365	0.0458091	0.0382608	Unrelated
M58	M58	M72	M72	668939	0.106884	0.0592894	-0.0275611	Unrelated
M58	M58	M84	M84	676464	0.146445	0.0301139	0.127959	2nd-degree
M58	M58	M52	M52	680154	0.0845353	0.0755123	-0.146649	Unrelated
M58	M58	M74	M74	654502	0.11264	0.0485988	0.0215608	Unrelated
M58	M58	M83	M83	661807	0.105602	0.0573853	-0.0328025	Unrelated
M58	M58	M47	M47	683585	0.106639	0.0576461	-0.0318621	Unrelated
M58	M58	M42	M42	678278	0.143855	0.0253303	0.139723	2nd-degree
M58	M58	M69	M69	658007	0.0888957	0.0783457	-0.137558	Unrelated
M58	M58	M78	M78	663045	0.110861	0.051176	-0.0028164	Unrelated
M58	M58	M40	M40	672581	0.103031	0.0586294	-0.0325396	Unrelated
M58	M58	M71	M71	672846	0.0862218	0.0822536	-0.169724	Unrelated
M58	M58	M60	M60	682379	0.151609	0.0310605	0.123209	2nd-degree
M58	M58	M61	M61	665340	0.0997761	0.0631993	-0.0461041	Unrelated
M58	M58	M62	M62	669780	0.0847637	0.0806444	-0.187298	Unrelated
M28	M28	M55	M55	658620	0.116412	0.0574656	-4.55302e-05	Unrelated
M28	M28	M54	M54	670955	0.106095	0.0498633	-0.00591964	Unrelated
M28	M28	M57	M57	671831	0.102573	0.0656058	-0.0660646	Unrelated
M28	M28	M56	M56	666225	0.076165	0.101	-0.346254	Unrelated
M28	M28	M50	M50	668695	0.119584	0.0513852	0.015144	Unrelated
M28	M28	M39	M39	673128	0.100042	0.0659607	-0.058418	Unrelated
M28	M28	M37	M37	661162	0.0998318	0.0624068	-0.0669621	Unrelated
M28	M28	M36	M36	674437	0.098362	0.0725242	-0.0852961	Unrelated
M28	M28	M35	M35	675325	0.101991	0.0623196	-0.0568644	Unrelated
M28	M28	M34	M34	671798	0.114435	0.0555926	-0.0202796	Unrelated
M28	M28	M33	M33	671253	0.109075	0.0593949	-0.0319882	Unrelated
M28	M28	M32	M32	670628	0.113954	0.0560937	-0.021898	Unrelated
M28	M28	M80	M80	661607	0.114545	0.0572938	-0.0188316	Unrelated
M28	M28	M64	M64	639829	0.116991	0.057917	-0.0333873	Unrelated
M28	M28	M79	M79	665326	0.111681	0.0596865	-0.0185239	Unrelated
M28	M28	M53	M53	672298	0.107031	0.0624991	-0.0404942	Unrelated
M28	M28	M75	M75	669176	0.100175	0.0676997	-0.0661777	Unrelated
M28	M28	M72	M72	661855	0.0984793	0.0758988	-0.0915373	Unrelated
M28	M28	M84	M84	669284	0.106176	0.0652892	-0.0539553	Unrelated
M28	M28	M52	M52	673012	0.10457	0.0513899	-0.0257065	Unrelated
M28	M28	M74	M74	647516	0.0984887	0.0708168	-0.0854059	Unrelated
M28	M28	M83	M83	654822	0.112881	0.054201	-0.00400875	Unrelated
M28	M28	M47	M47	676455	0.111913	0.0537272	-0.00417773	Unrelated
M28	M28	M42	M42	671062	0.102287	0.0702633	-0.0770004	Unrelated
M28	M28	M69	M69	651111	0.100396	0.0654789	-0.0759105	Unrelated
M28	M28	M78	M78	656044	0.116253	0.0560039	-0.00425022	Unrelated
M28	M28	M40	M40	665506	0.108872	0.0565555	-0.0100227	Unrelated
M28	M28	M71	M71	666024	0.137196	0.00635713	0.202048	1st-degree
M28	M28	M60	M60	675180	0.117665	0.055323	-0.0116442	Unrelated
M28	M28	M61	M61	658328	0.10165	0.0658091	-0.0566179	Unrelated
M28	M28	M62	M62	662731	0.0966561	0.0693524	-0.125781	Unrelated
M28	M28	M58	M58	677658	0.096804	0.0715331	-0.0841853	Unrelated
M65	M65	M55	M55	662270	0.108593	0.0453833	0.0023388	Unrelated
M65	M65	M54	M54	674671	0.14007	0.0196852	0.176742	2nd-degree
M65	M65	M57	M57	675478	0.0942814	0.0640509	-0.110714	Unrelated
M65	M65	M56	M56	669862	0.0677662	0.107279	-0.359955	Unrelated
M65	M65	M50	M50	672364	0.11514	0.0384554	0.029004	Unrelated
M65	M65	M39	M39	676763	0.0926129	0.0613627	-0.0892912	Unrelated
M65	M65	M37	M37	664737	0.0971286	0.0574949	-0.0384204	Unrelated
M65	M65	M36	M36	678148	0.0913857	0.0734161	-0.123739	Unrelated
M65	M65	M35	M35	678999	0.0958985	0.0552239	-0.0371123	Unrelated
M65	M65	M34	M34	675444	0.0988017	0.0631777	-0.107065	Unrelated
M65	M65	M33	M33	674894	0.10373	0.0542144	-0.0538925	Unrelated
M65	M65	M32	M32	674305	0.0984169	0.0639206	-0.10958	Unrelated
M65	M65	M80	M80	665284	0.107049	0.0471077	-0.02501	Unrelated
M65	M65	M64	M64	643447	0.111848	0.0494493	-0.0427263	Unrelated
M65	M65	M79	M79	669025	0.0981951	0.0586435	-0.0691836	Unrelated
M65	M65	M53	M53	675966	0.10178	0.0550235	-0.0548389	Unrelated
M65	M65	M75	M75	672896	0.0874563	0.0744424	-0.134998	Unrelated
M65	M65	M72	M72	665502	0.0905587	0.0734558	-0.134808	Unrelated
M65	M65	M84	M84	672946	0.0907918	0.0691809	-0.130803	Unrelated
M65	M65	M52	M52	677109	0.258003	8.71352e-05	0.481546	Duplicates
M65	M65	M74	M74	651099	0.0861851	0.0779651	-0.145098	Unrelated
M65	M65	M83	M83	658444	0.106402	0.0515868	-0.034435	Unrelated
M65	M65	M47	M47	680115	0.0937738	0.0712527	-0.130571	Unrelated
M65	M65	M42	M42	674750	0.0889856	0.0719822	-0.143901	Unrelated
M65	M65	M69	M69	654688	0.0946604	0.0585409	-0.0473881	Unrelated
M65	M65	M78	M78	659659	0.106464	0.0501502	-0.0291175	Unrelated
M65	M65	M40	M40	669210	0.13619	0.00625065	0.198381	1st-degree
M65	M65	M71	M71	669403	0.0791063	0.0885012	-0.184113	Unrelated
M65	M65	M60	M60	678872	0.106044	0.0498415	-0.0419061	Unrelated
M65	M65	M61	M61	661899	0.0973819	0.0592296	-0.0603573	Unrelated
M65	M65	M62	M62	666408	0.0936258	0.0581476	-0.0587558	Unrelated
M65	M65	M58	M58	681348	0.0849243	0.0750277	-0.142069	Unrelated
M65	M65	M28	M28	674224	0.105145	0.0510098	-0.0218009	Unrelated
M66	M66	M55	M55	654076	0.100111	0.0714015	-0.0718116	Unrelated
M66	M66	M54	M54	666297	0.0872419	0.0779487	-0.140714	Unrelated
M66	M66	M57	M57	667260	0.158168	0.00652969	0.223419	1st-degree
M66	M66	M56	M56	661663	0.0922131	0.062027	-0.14548	Unrelated
M66	M66	M50	M50	664019	0.0957337	0.0762222	-0.105277	Unrelated
M66	M66	M39	M39	668509	0.128508	0.0311559	0.105768	2nd-degree
M66	M66	M37	M37	656495	0.087073	0.0842535	-0.170816	Unrelated
M66	M66	M36	M36	669851	0.115941	0.0499439	0.0197841	Unrelated
M66	M66	M35	M35	670629	0.0874597	0.0822616	-0.155349	Unrelated
M66	M66	M34	M34	667124	0.102808	0.0680293	-0.0790502	Unrelated
M66	M66	M33	M33	666626	0.136436	0.0300843	0.112013	2nd-degree
M66	M66	M32	M32	665930	0.102503	0.0683766	-0.0799376	Unrelated
M66	M66	M80	M80	657018	0.103665	0.0635614	-0.0560998	Unrelated
M66	M66	M64	M64	635366	0.121574	0.0560307	-0.0155403	Unrelated
M66	M66	M79	M79	660728	0.0981009	0.0738761	-0.0861883	Unrelated
M66	M66	M53	M53	667664	0.104669	0.0632848	-0.0453637	Unrelated
M66	M66	M75	M75	664543	0.094963	0.0754398	-0.103255	Unrelated
M66	M66	M72	M72	657404	0.141374	0.0318723	0.127697	2nd-degree
M66	M66	M84	M84	664690	0.117053	0.0451007	0.0326847	Unrelated
M66	M66	M52	M52	668350	0.0849675	0.0799117	-0.169689	Unrelated
M66	M66	M74	M74	642990	0.0935567	0.0785424	-0.122562	Unrelated
M66	M66	M83	M83	650288	0.111237	0.0537854	-0.0038848	Unrelated
M66	M66	M47	M47	671749	0.101112	0.0732282	-0.0849697	Unrelated
M66	M66	M42	M42	666514	0.129726	0.0353271	0.0863141	3rd-degree
M66	M66	M69	M69	646580	0.0867163	0.0856739	-0.175032	Unrelated
M66	M66	M78	M78	651537	0.112153	0.0538066	-0.00240999	Unrelated
M66	M66	M40	M40	660913	0.123664	0.0363891	0.0828012	3rd-degree
M66	M66	M71	M71	661140	0.0836207	0.0926173	-0.22064	Unrelated
M66	M66	M60	M60	670534	0.106293	0.0619685	-0.0508407	Unrelated
M66	M66	M61	M61	653806	0.107949	0.0544948	-0.0091329	Unrelated
M66	M66	M62	M62	658174	0.0862933	0.083958	-0.205103	Unrelated
M66	M66	M58	M58	673019	0.112621	0.0498886	0.0149987	Unrelated
M66	M66	M28	M28	665885	0.0935897	0.0801595	-0.112728	Unrelated
M66	M66	M65	M65	669558	0.0853951	0.0794106	-0.164838	Unrelated
M67	M67	M55	M55	658091	0.104375	0.0649925	-0.0460263	Unrelated
M67	M67	M54	M54	670389	0.0911351	0.0676413	-0.0951884	Unrelated
M67	M67	M57	M57	671372	0.160413	0.00511341	0.23205	1st-degree
M67	M67	M56	M56	665769	0.0915513	0.0634439	-0.150679	Unrelated
M67	M67	M50	M50	668164	0.103657	0.0650903	-0.057593	Unrelated
M67	M67	M39	M39	672612	0.123895	0.034983	0.0843089	3rd-degree
M67	M67	M37	M37	660615	0.0915072	0.0753465	-0.128359	Unrelated
M67	M67	M36	M36	673984	0.108412	0.0531096	-0.00163696	Unrelated
M67	M67	M35	M35	674778	0.0931032	0.0742926	-0.114945	Unrelated
M67	M67	M34	M34	671249	0.113296	0.0492708	-0.00155733	Unrelated
M67	M67	M33	M33	670723	0.120533	0.0443238	0.036903	Unrelated
M67	M67	M32	M32	670097	0.1128	0.0496555	-0.00271627	Unrelated
M67	M67	M80	M80	661125	0.113621	0.054982	-0.0133499	Unrelated
M67	M67	M64	M64	639406	0.138245	0.0351889	0.0799363	3rd-degree
M67	M67	M79	M79	664891	0.102459	0.058587	-0.0303899	Unrelated
M67	M67	M53	M53	671785	0.109175	0.0497421	0.00504434	Unrelated
M67	M67	M75	M75	668711	0.0993164	0.0662827	-0.0624521	Unrelated
M67	M67	M72	M72	661417	0.12308	0.0454237	0.051212	3rd-degree
M67	M67	M84	M84	668786	0.11354	0.0483503	0.0143125	Unrelated
M67	M67	M52	M52	672500	0.0912907	0.0704238	-0.120836	Unrelated
M67	M67	M74	M74	647052	0.0977557	0.0693947	-0.0813421	Unrelated
M67	M67	M83	M83	654308	0.112339	0.0551896	-0.00871657	Unrelated
M67	M67	M47	M47	675945	0.106908	0.0648485	-0.0498368	Unrelated
M67	M67	M42	M42	670616	0.118819	0.0432468	0.0402188	Unrelated
M67	M67	M69	M69	650551	0.0918744	0.0774912	-0.134338	Unrelated
M67	M67	M78	M78	655545	0.113048	0.0543243	-0.00453044	Unrelated
M67	M67	M40	M40	664987	0.114377	0.0504626	0.0191238	Unrelated
M67	M67	M71	M71	665254	0.0857883	0.0861911	-0.190483	Unrelated
M67	M67	M60	M60	674637	0.11226	0.0535147	-0.0150418	Unrelated
M67	M67	M61	M61	657761	0.107498	0.0600887	-0.0268848	Unrelated
M67	M67	M62	M62	662210	0.0878513	0.0767038	-0.171726	Unrelated
M67	M67	M58	M58	677169	0.120364	0.0401185	0.0634378	3rd-degree
M67	M67	M28	M28	670018	0.099863	0.0733458	-0.0786623	Unrelated
M67	M67	M65	M65	673719	0.0917534	0.0700797	-0.116867	Unrelated
M67	M67	M66	M66	665502	0.133918	0.0295641	0.123076	2nd-degree
M24	M24	M55	M55	656279	0.119349	0.0523649	-0.0033412	Unrelated
M24	M24	M54	M54	668573	0.101781	0.0649682	-0.0997937	Unrelated
M24	M24	M57	M57	669462	0.134241	0.0397931	0.0738759	3rd-degree
M24	M24	M56	M56	663923	0.103215	0.049569	-0.105502	Unrelated
M24	M24	M50	M50	666339	0.117806	0.0565463	-0.00943423	Unrelated
M24	M24	M39	M39	670761	0.122167	0.0458479	0.0252196	Unrelated
M24	M24	M37	M37	658803	0.104365	0.0671536	-0.108904	Unrelated
M24	M24	M36	M36	672124	0.119752	0.0467101	0.00781353	Unrelated
M24	M24	M35	M35	672974	0.103362	0.0667871	-0.10263	Unrelated
M24	M24	M34	M34	669460	0.129573	0.0455785	0.0537375	3rd-degree
M24	M24	M33	M33	668859	0.127933	0.0477679	0.0371997	Unrelated
M24	M24	M32	M32	668310	0.129075	0.0459742	0.0513099	3rd-degree
M24	M24	M80	M80	659307	0.140232	0.0386269	0.0868501	3rd-degree
M24	M24	M64	M64	637583	0.136186	0.0479781	0.0565487	3rd-degree
M24	M24	M79	M79	663015	0.121765	0.0482342	0.0168632	Unrelated
M24	M24	M53	M53	669943	0.136686	0.0361031	0.0841694	3rd-degree
M24	M24	M75	M75	666889	0.129641	0.0414102	0.0427983	Unrelated
M24	M24	M72	M72	659544	0.120952	0.0489384	0.0103546	Unrelated
M24	M24	M84	M84	666964	0.137223	0.0373858	0.0823892	3rd-degree
M24	M24	M52	M52	670627	0.097376	0.0679126	-0.134835	Unrelated
M24	M24	M74	M74	645267	0.127725	0.0439926	0.0264743	Unrelated
M24	M24	M83	M83	652488	0.119018	0.0550217	-0.00352857	Unrelated
M24	M24	M47	M47	674081	0.13524	0.0371142	0.0789185	3rd-degree
M24	M24	M42	M42	668776	0.141693	0.0370094	0.0908765	2nd-degree
M24	M24	M69	M69	648700	0.102052	0.0700555	-0.122279	Unrelated
M24	M24	M78	M78	653678	0.11941	0.052561	0.00490871	Unrelated
M24	M24	M40	M40	663151	0.11354	0.0561486	-0.0252357	Unrelated
M24	M24	M71	M71	663446	0.108987	0.0658531	-0.106316	Unrelated
M24	M24	M60	M60	672856	0.141873	0.0360077	0.100047	2nd-degree
M24	M24	M61	M61	656010	0.117588	0.0561775	-0.0277752	Unrelated
M24	M24	M62	M62	660400	0.0961281	0.0707299	-0.168268	Unrelated
M24	M24	M58	M58	675300	0.128081	0.0364268	0.0576564	3rd-degree
M24	M24	M28	M28	668199	0.118578	0.0579767	-0.0258814	Unrelated
M24	M24	M65	M65	671834	0.0978992	0.0675256	-0.130526	Unrelated
M24	M24	M66	M66	663607	0.118335	0.0483479	0.00706084	Unrelated
M24	M24	M67	M67	667674	0.120024	0.048326	0.00805259	Unrelated
M25	M25	M55	M55	657325	0.105756	0.0632579	-0.0343456	Unrelated
M25	M25	M54	M54	669488	0.0933743	0.0726615	-0.112261	Unrelated
M25	M25	M57	M57	670479	0.125789	0.0385844	0.0645318	3rd-degree
M25	M25	M56	M56	664848	0.0960821	0.0616712	-0.137285	Unrelated
M25	M25	M50	M50	667227	0.101477	0.0721044	-0.080285	Unrelated
M25	M25	M39	M39	671679	0.110231	0.0515782	0.0091382	Unrelated
M25	M25	M37	M37	659797	0.0933969	0.0767175	-0.132969	Unrelated
M25	M25	M36	M36	673077	0.117529	0.0496392	0.022272	Unrelated
M25	M25	M35	M35	673887	0.0937427	0.0755883	-0.121427	Unrelated
M25	M25	M34	M34	670330	0.106868	0.0624513	-0.0524385	Unrelated
M25	M25	M33	M33	669843	0.124205	0.0420412	0.05311	3rd-degree
M25	M25	M32	M32	669188	0.106465	0.0628657	-0.0534722	Unrelated
M25	M25	M80	M80	660170	0.107527	0.0573216	-0.0277229	Unrelated
M25	M25	M64	M64	638447	0.128352	0.0511429	0.0126502	Unrelated
M25	M25	M79	M79	663907	0.100707	0.0697357	-0.0665305	Unrelated
M25	M25	M53	M53	670899	0.110872	0.0560114	-0.00993148	Unrelated
M25	M25	M75	M75	667758	0.0991138	0.0700239	-0.0789513	Unrelated
M25	M25	M72	M72	661018	0.287809	0.000154307	0.475785	Duplicates
M25	M25	M84	M84	667883	0.11187	0.052337	0.00145722	Unrelated
M25	M25	M52	M52	671592	0.090083	0.072888	-0.135596	Unrelated
M25	M25	M74	M74	646048	0.0974014	0.0732035	-0.0983359	Unrelated
M25	M25	M83	M83	653470	0.108081	0.0625155	-0.036685	Unrelated
M25	M25	M47	M47	674992	0.106345	0.0680586	-0.0576476	Unrelated
M25	M25	M42	M42	669687	0.115699	0.0507207	0.0131753	Unrelated
M25	M25	M69	M69	649670	0.09233	0.07886	-0.141427	Unrelated
M25	M25	M78	M78	654595	0.108563	0.0591694	-0.0245529	Unrelated
M25	M25	M40	M40	664110	0.12581	0.0315746	0.103001	2nd-degree
M25	M25	M71	M71	664352	0.0854652	0.0893969	-0.206312	Unrelated
M25	M25	M60	M60	673748	0.11143	0.0571757	-0.0250109	Unrelated
M25	M25	M61	M61	656988	0.128279	0.0311832	0.103775	2nd-degree
M25	M25	M62	M62	661363	0.0888483	0.074723	-0.165505	Unrelated
M25	M25	M58	M58	676223	0.10695	0.058423	-0.0250037	Unrelated
M25	M25	M28	M28	669100	0.0986041	0.0749873	-0.0884237	Unrelated
M25	M25	M65	M65	672783	0.0905953	0.0724929	-0.131117	Unrelated
M25	M25	M66	M66	664572	0.141401	0.0311659	0.12978	2nd-degree
M25	M25	M67	M67	668647	0.122996	0.0445407	0.053631	3rd-degree
M25	M25	M24	M24	666815	0.120926	0.0480838	0.0133001	Unrelated
M26	M26	M55	M55	642149	0.110502	0.0576112	-0.0195934	Unrelated
M26	M26	M54	M54	654291	0.11376	0.0369056	0.0639741	3rd-degree
M26	M26	M57	M57	655115	0.0995428	0.0683239	-0.0927869	Unrelated
M26	M26	M56	M56	649591	0.0735278	0.105362	-0.359185	Unrelated
M26	M26	M50	M50	652052	0.115146	0.0488427	0.0076652	Unrelated
M26	M26	M39	M39	656357	0.0961611	0.067512	-0.082451	Unrelated
M26	M26	M37	M37	644648	0.0958849	0.0641932	-0.0707215	Unrelated
M26	M26	M36	M36	657685	0.0938504	0.0742164	-0.0980026	Unrelated
M26	M26	M35	M35	658543	0.0984537	0.0633641	-0.0572465	Unrelated
M26	M26	M34	M34	655072	0.107014	0.061752	-0.0640928	Unrelated
M26	M26	M33	M33	654511	0.104531	0.059944	-0.0521011	Unrelated
M26	M26	M32	M32	653954	0.106587	0.0622567	-0.0656409	Unrelated
M26	M26	M80	M80	645113	0.106133	0.0586843	-0.0481305	Unrelated
M26	M26	M64	M64	623800	0.115685	0.0579128	-0.0457777	Unrelated
M26	M26	M79	M79	648769	0.104686	0.0597979	-0.0401053	Unrelated
M26	M26	M53	M53	655573	0.10045	0.0611587	-0.0580557	Unrelated
M26	M26	M75	M75	652520	0.0961013	0.0717066	-0.0849837	Unrelated
M26	M26	M72	M72	645336	0.095778	0.0772001	-0.113322	Unrelated
M26	M26	M84	M84	652626	0.0985771	0.0692724	-0.0921053	Unrelated
M26	M26	M52	M52	656278	0.110089	0.0380586	0.0448077	3rd-degree
M26	M26	M74	M74	631365	0.094774	0.0750802	-0.0975068	Unrelated
M26	M26	M83	M83	638525	0.11915	0.0534576	-1.08325e-05	Unrelated
M26	M26	M47	M47	659609	0.105925	0.0656571	-0.064453	Unrelated
M26	M26	M42	M42	654437	0.0949625	0.0743983	-0.116157	Unrelated
M26	M26	M69	M69	634820	0.096766	0.0663668	-0.0757108	Unrelated
M26	M26	M78	M78	639638	0.11305	0.0551015	-0.0157359	Unrelated
M26	M26	M40	M40	648961	0.11123	0.0500862	0.0067354	Unrelated
M26	M26	M71	M71	649182	0.101753	0.0623816	-0.0686363	Unrelated
M26	M26	M60	M60	658432	0.108476	0.0555259	-0.0374332	Unrelated
M26	M26	M61	M61	641869	0.100658	0.0666756	-0.059881	Unrelated
M26	M26	M62	M62	646212	0.0929881	0.0671049	-0.114347	Unrelated
M26	M26	M58	M58	660851	0.0894967	0.0771066	-0.11567	Unrelated
M26	M26	M28	M28	654067	0.156394	0.00511874	0.252309	1st-degree
M26	M26	M65	M65	657466	0.110657	0.0377647	0.0478328	3rd-degree
M26	M26	M66	M66	649287	0.0893842	0.0824535	-0.141627	Unrelated
M26	M26	M67	M67	653377	0.0972807	0.0753087	-0.101238	Unrelated
M26	M26	M24	M24	651570	0.107925	0.0647835	-0.0773253	Unrelated
M26	M26	M25	M25	652462	0.0958661	0.076452	-0.110695	Unrelated
M27	M27	M55	M55	663027	0.119858	0.0511638	-0.000118089	Unrelated
M27	M27	M54	M54	675419	0.102211	0.0635428	-0.0956752	Unrelated
M27	M27	M57	M57	676312	0.13479	0.0384157	0.0773688	3rd-degree
M27	M27	M56	M56	670752	0.103733	0.0484262	-0.101779	Unrelated
M27	M27	M50	M50	673137	0.118398	0.0552131	-0.00568615	Unrelated
M27	M27	M39	M39	677614	0.122589	0.0445667	0.0283666	Unrelated
M27	M27	M37	M37	665585	0.104789	0.0658909	-0.105417	Unrelated
M27	M27	M36	M36	679001	0.12038	0.0455154	0.0113144	Unrelated
M27	M27	M35	M35	679809	0.103851	0.065489	-0.0988336	Unrelated
M27	M27	M34	M34	676297	0.130215	0.0441611	0.0575358	3rd-degree
M27	M27	M33	M33	675730	0.128699	0.0466532	0.0403464	Unrelated
M27	M27	M32	M32	675103	0.129768	0.0445813	0.0551174	3rd-degree
M27	M27	M80	M80	666062	0.140757	0.0374455	0.0898293	2nd-degree
M27	M27	M64	M64	644181	0.136712	0.0468781	0.061772	3rd-degree
M27	M27	M79	M79	669835	0.122203	0.0468683	0.02043	Unrelated
M27	M27	M53	M53	676804	0.137272	0.03492	0.0873153	3rd-degree
M27	M27	M75	M75	673718	0.130265	0.040229	0.0461143	3rd-degree
M27	M27	M72	M72	666330	0.121491	0.0477751	0.0135614	Unrelated
M27	M27	M84	M84	673783	0.138004	0.0362684	0.0856758	3rd-degree
M27	M27	M52	M52	677496	0.0977807	0.0664107	-0.130125	Unrelated
M27	M27	M74	M74	651927	0.128212	0.04281	0.0296032	Unrelated
M27	M27	M83	M83	659166	0.119601	0.0537376	-4.10727e-05	Unrelated
M27	M27	M47	M47	680972	0.13611	0.0360529	0.0822225	3rd-degree
M27	M27	M42	M42	675576	0.142134	0.0358864	0.0934381	2nd-degree
M27	M27	M69	M69	655429	0.102522	0.0688038	-0.118593	Unrelated
M27	M27	M78	M78	660441	0.119861	0.0512415	0.00807482	Unrelated
M27	M27	M40	M40	669964	0.114103	0.0548373	-0.0215304	Unrelated
M27	M27	M71	M71	670257	0.109674	0.0646856	-0.102428	Unrelated
M27	M27	M60	M60	679698	0.142553	0.0347905	0.103326	2nd-degree
M27	M27	M61	M61	662728	0.118172	0.055092	-0.024842	Unrelated
M27	M27	M62	M62	667185	0.0965085	0.0693646	-0.16409	Unrelated
M27	M27	M58	M58	682219	0.128498	0.0351456	0.0609371	3rd-degree
M27	M27	M28	M28	675049	0.119018	0.0567751	-0.0228465	Unrelated
M27	M27	M65	M65	678725	0.0983771	0.0659958	-0.125605	Unrelated
M27	M27	M66	M66	670385	0.118891	0.0471102	0.0104568	Unrelated
M27	M27	M67	M67	674558	0.120636	0.0469937	0.0119165	Unrelated
M27	M27	M24	M24	673104	0.324829	0.000130738	0.481258	Duplicates
M27	M27	M25	M25	673644	0.121474	0.0469209	0.0165025	Unrelated
M27	M27	M26	M26	658266	0.108336	0.0636627	-0.0745665	Unrelated
M20	M20	M55	M55	658258	0.113086	0.0566951	-0.00677792	Unrelated
M20	M20	M54	M54	670573	0.0937661	0.0700207	-0.108856	Unrelated
M20	M20	M57	M57	671461	0.106228	0.0614258	-0.0360058	Unrelated
M20	M20	M56	M56	665857	0.0780243	0.0964351	-0.334681	Unrelated
M20	M20	M50	M50	668324	0.116197	0.050878	0.0192676	Unrelated
M20	M20	M39	M39	672777	0.10297	0.0645697	-0.0459235	Unrelated
M20	M20	M37	M37	660845	0.10116	0.0669053	-0.0902188	Unrelated
M20	M20	M36	M36	674129	0.101314	0.0729089	-0.0906563	Unrelated
M20	M20	M35	M35	674996	0.102786	0.0654848	-0.0759599	Unrelated
M20	M20	M34	M34	671487	0.126562	0.0480411	0.0326006	Unrelated
M20	M20	M33	M33	670935	0.112987	0.0598359	-0.0175839	Unrelated
M20	M20	M32	M32	670310	0.126022	0.0485029	0.0311226	Unrelated
M20	M20	M80	M80	661228	0.107237	0.0646524	-0.0452365	Unrelated
M20	M20	M64	M64	639543	0.119301	0.0598912	-0.0264493	Unrelated
M20	M20	M79	M79	665009	0.119072	0.0534309	0.0167113	Unrelated
M20	M20	M53	M53	671938	0.107553	0.0632796	-0.0323961	Unrelated
M20	M20	M75	M75	668872	0.106452	0.0638059	-0.0511746	Unrelated
M20	M20	M72	M72	661502	0.0990836	0.0753633	-0.091447	Unrelated
M20	M20	M84	M84	668928	0.107665	0.0630606	-0.0340841	Unrelated
M20	M20	M52	M52	672645	0.0913587	0.0727263	-0.13916	Unrelated
M20	M20	M74	M74	647139	0.104889	0.0669331	-0.0699466	Unrelated
M20	M20	M83	M83	654564	0.133518	0.0382529	0.0889985	2nd-degree
M20	M20	M47	M47	676082	0.120883	0.0517038	0.025509	Unrelated
M20	M20	M42	M42	670733	0.108204	0.0642879	-0.0371959	Unrelated
M20	M20	M69	M69	650711	0.101257	0.0681885	-0.093626	Unrelated
M20	M20	M78	M78	655749	0.13328	0.0376836	0.0906774	2nd-degree
M20	M20	M40	M40	665172	0.104287	0.0671526	-0.0552652	Unrelated
M20	M20	M71	M71	665791	0.166764	0.0112092	0.229283	1st-degree
M20	M20	M60	M60	674804	0.111935	0.059318	-0.0248469	Unrelated
M20	M20	M61	M61	657952	0.103071	0.0665094	-0.0658224	Unrelated
M20	M20	M62	M62	662423	0.095196	0.0714619	-0.147358	Unrelated
M20	M20	M58	M58	677331	0.0997149	0.0683034	-0.0770962	Unrelated
M20	M20	M28	M28	670318	0.137964	0.0228533	0.144955	2nd-degree
M20	M20	M65	M65	673841	0.0917768	0.0723093	-0.135004	Unrelated
M20	M20	M66	M66	665567	0.0985085	0.0768458	-0.098601	Unrelated
M20	M20	M67	M67	669687	0.100605	0.0703508	-0.0763268	Unrelated
M20	M20	M24	M24	667867	0.121427	0.0564319	-0.00726524	Unrelated
M20	M20	M25	M25	668770	0.099037	0.0742796	-0.0878676	Unrelated
M20	M20	M26	M26	653551	0.124639	0.0428674	0.0516214	3rd-degree
M20	M20	M27	M27	674712	0.122028	0.0552547	-0.00402237	Unrelated
M21	M21	M55	M55	652173	0.100918	0.06764	-0.0744992	Unrelated
M21	M21	M54	M54	664432	0.087565	0.0772841	-0.124312	Unrelated
M21	M21	M57	M57	665304	0.115621	0.0462751	0.00915317	Unrelated
M21	M21	M56	M56	659874	0.0926404	0.052898	-0.0888795	Unrelated
M21	M21	M50	M50	662159	0.0992798	0.0736439	-0.108971	Unrelated
M21	M21	M39	M39	666604	0.106422	0.0537576	-0.0193117	Unrelated
M21	M21	M37	M37	654739	0.0897304	0.0844657	-0.152641	Unrelated
M21	M21	M36	M36	667981	0.108782	0.0539222	-0.0040931	Unrelated
M21	M21	M35	M35	668794	0.0884443	0.0821643	-0.139133	Unrelated
M21	M21	M34	M34	665358	0.108776	0.0577524	-0.0503456	Unrelated
M21	M21	M33	M33	664789	0.111629	0.0587314	-0.0386534	Unrelated
M21	M21	M32	M32	664133	0.10838	0.058139	-0.0513422	Unrelated
M21	M21	M80	M80	655140	0.114151	0.0531947	-0.0178502	Unrelated
M21	M21	M64	M64	633622	0.13388	0.044323	0.0321809	Unrelated
M21	M21	M79	M79	658902	0.101684	0.0673894	-0.0754217	Unrelated
M21	M21	M53	M53	665813	0.109777	0.0562711	-0.0279355	Unrelated
M21	M21	M75	M75	662767	0.112583	0.0556968	-0.00329803	Unrelated
M21	M21	M72	M72	655483	0.109171	0.0549702	-0.0157261	Unrelated
M21	M21	M84	M84	662755	0.115592	0.051805	-0.00444082	Unrelated
M21	M21	M52	M52	666507	0.08554	0.0807643	-0.157847	Unrelated
M21	M21	M74	M74	641203	0.110737	0.0584027	-0.0114023	Unrelated
M21	M21	M83	M83	648399	0.102375	0.066911	-0.078626	Unrelated
M21	M21	M47	M47	669908	0.107955	0.0617055	-0.0506451	Unrelated
M21	M21	M42	M42	664635	0.121957	0.0473282	0.0218484	Unrelated
M21	M21	M69	M69	644745	0.0871724	0.0854508	-0.159345	Unrelated
M21	M21	M78	M78	649654	0.102789	0.0636462	-0.0665762	Unrelated
M21	M21	M40	M40	659056	0.101557	0.0660475	-0.0681366	Unrelated
M21	M21	M71	M71	659297	0.0874674	0.0918099	-0.196058	Unrelated
M21	M21	M60	M60	668682	0.116881	0.052418	-0.0150247	Unrelated
M21	M21	M61	M61	651897	0.101481	0.0670858	-0.0629564	Unrelated
M21	M21	M62	M62	656284	0.0838661	0.0873799	-0.20829	Unrelated
M21	M21	M58	M58	671148	0.104586	0.0503212	0.00068229	Unrelated
M21	M21	M28	M28	664096	0.098293	0.0789765	-0.116061	Unrelated
M21	M21	M65	M65	667685	0.0859522	0.0802924	-0.153311	Unrelated
M21	M21	M66	M66	659464	0.105417	0.058775	-0.0343745	Unrelated
M21	M21	M67	M67	663676	0.120295	0.0390401	0.0624221	3rd-degree
M21	M21	M24	M24	661753	0.127913	0.0419537	0.0331407	Unrelated
M21	M21	M25	M25	662714	0.109113	0.0542557	-0.0138051	Unrelated
M21	M21	M26	M26	647440	0.0931963	0.0800012	-0.119083	Unrelated
M21	M21	M27	M27	668521	0.128398	0.0408589	0.0359539	Unrelated
M21	M21	M20	M20	663783	0.0996305	0.0751435	-0.109207	Unrelated
M22	M22	M55	M55	661870	0.120942	0.0514799	0.00928551	Unrelated
M22	M22	M54	M54	674207	0.105647	0.0530816	-0.0431566	Unrelated
M22	M22	M57	M57	675080	0.118863	0.0454405	0.0389248	Unrelated
M22	M22	M56	M56	669511	0.0914981	0.0749293	-0.231482	Unrelated
M22	M22	M50	M50	671950	0.118278	0.0506035	0.0169706	Unrelated
M22	M22	M39	M39	676400	0.113925	0.0492874	0.00737827	Unrelated
M22	M22	M37	M37	664489	0.129695	0.0265542	0.0915101	2nd-degree
M22	M22	M36	M36	677772	0.113315	0.0569897	-0.0309344	Unrelated
M22	M22	M35	M35	678718	0.14481	0.00530412	0.196879	1st-degree
M22	M22	M34	M34	675080	0.123095	0.0491986	0.0355913	Unrelated
M22	M22	M33	M33	674507	0.125357	0.0482293	0.0380984	Unrelated
M22	M22	M32	M32	673904	0.122578	0.0496495	0.0342621	Unrelated
M22	M22	M80	M80	664899	0.148671	0.0294917	0.134958	2nd-degree
M22	M22	M64	M64	643026	0.138931	0.0408117	0.073644	3rd-degree
M22	M22	M79	M79	668610	0.118084	0.0507755	0.00933708	Unrelated
M22	M22	M53	M53	675630	0.143321	0.0304723	0.119494	2nd-degree
M22	M22	M75	M75	672506	0.114851	0.050291	-0.00593372	Unrelated
M22	M22	M72	M72	665108	0.111505	0.0577515	-0.0275085	Unrelated
M22	M22	M84	M84	672596	0.136279	0.0306975	0.108749	2nd-degree
M22	M22	M52	M52	676295	0.0991668	0.0572014	-0.083591	Unrelated
M22	M22	M74	M74	650740	0.112933	0.0532163	-0.0236621	Unrelated
M22	M22	M83	M83	658014	0.11303	0.0557663	-0.00909564	Unrelated
M22	M22	M47	M47	679732	0.123749	0.0481351	0.0322661	Unrelated
M22	M22	M42	M42	674416	0.137623	0.0319462	0.107127	2nd-degree
M22	M22	M69	M69	654382	0.142143	0.00761023	0.182071	1st-degree
M22	M22	M78	M78	659207	0.114735	0.0517561	0.00655641	Unrelated
M22	M22	M40	M40	668732	0.11369	0.0519386	-0.00425496	Unrelated
M22	M22	M71	M71	669062	0.0993181	0.0714418	-0.137046	Unrelated
M22	M22	M60	M60	678497	0.147542	0.0269493	0.142702	2nd-degree
M22	M22	M61	M61	661523	0.115328	0.0521448	-0.0105904	Unrelated
M22	M22	M62	M62	666025	0.101278	0.0580939	-0.100541	Unrelated
M22	M22	M58	M58	681032	0.134791	0.0279444	0.105076	2nd-degree
M22	M22	M28	M28	673862	0.111664	0.0570532	-0.027538	Unrelated
M22	M22	M65	M65	677526	0.0996759	0.0568672	-0.0796279	Unrelated
M22	M22	M66	M66	669185	0.107806	0.0640765	-0.0555523	Unrelated
M22	M22	M67	M67	673319	0.109192	0.0560997	-0.0290067	Unrelated
M22	M22	M24	M24	671492	0.137987	0.0366884	0.0921294	2nd-degree
M22	M22	M25	M25	672423	0.111477	0.0568928	-0.0243926	Unrelated
M22	M22	M26	M26	657055	0.105612	0.0610816	-0.0621447	Unrelated
M22	M22	M27	M27	678372	0.138691	0.035622	0.0950051	2nd-degree
M22	M22	M20	M20	673520	0.113821	0.0579389	-0.0174391	Unrelated
M22	M22	M21	M21	667406	0.118567	0.0479573	0.00309178	Unrelated
M23	M23	M55	M55	655310	0.107821	0.0575285	-0.03141	Unrelated
M23	M23	M54	M54	667610	0.112471	0.0359536	0.0711494	3rd-degree
M23	M23	M57	M57	668468	0.0976337	0.067354	-0.100911	Unrelated
M23	M23	M56	M56	662823	0.0719664	0.10536	-0.355283	Unrelated
M23	M23	M50	M50	665313	0.112236	0.0485636	-0.00300613	Unrelated
M23	M23	M39	M39	669711	0.0943198	0.0664511	-0.0892333	Unrelated
M23	M23	M37	M37	657809	0.0935378	0.0644017	-0.0691641	Unrelated
M23	M23	M36	M36	671082	0.0919649	0.0738628	-0.108616	Unrelated
M23	M23	M35	M35	671923	0.0963786	0.0634775	-0.0548232	Unrelated
M23	M23	M34	M34	668410	0.103948	0.0616702	-0.0773911	Unrelated
M23	M23	M33	M33	667843	0.102416	0.0594226	-0.0616565	Unrelated
M23	M23	M32	M32	667264	0.103593	0.0621583	-0.0788637	Unrelated
M23	M23	M80	M80	658270	0.103271	0.0582679	-0.0596496	Unrelated
M23	M23	M64	M64	636630	0.113224	0.0577855	-0.0569695	Unrelated
M23	M23	M79	M79	662028	0.102082	0.0596259	-0.0521311	Unrelated
M23	M23	M53	M53	668943	0.0978529	0.0602727	-0.0673693	Unrelated
M23	M23	M75	M75	665834	0.09366	0.0717161	-0.0978546	Unrelated
M23	M23	M72	M72	658547	0.0937443	0.076895	-0.125086	Unrelated
M23	M23	M84	M84	665935	0.0961625	0.0685112	-0.102159	Unrelated
M23	M23	M52	M52	669670	0.108766	0.0371915	0.0516398	3rd-degree
M23	M23	M74	M74	644208	0.0923941	0.0750844	-0.107086	Unrelated
M23	M23	M83	M83	651541	0.118671	0.0506783	0.00588091	Unrelated
M23	M23	M47	M47	673034	0.102748	0.0669565	-0.0834726	Unrelated
M23	M23	M42	M42	667712	0.0926357	0.0736575	-0.127137	Unrelated
M23	M23	M69	M69	647788	0.0947934	0.0665542	-0.0732912	Unrelated
M23	M23	M78	M78	652731	0.111289	0.053362	-0.0181618	Unrelated
M23	M23	M40	M40	662132	0.109326	0.0492983	-3.21826e-05	Unrelated
M23	M23	M71	M71	662441	0.0954198	0.0699066	-0.0962282	Unrelated
M23	M23	M60	M60	671824	0.105376	0.0549995	-0.0489205	Unrelated
M23	M23	M61	M61	654987	0.0985684	0.066383	-0.0709889	Unrelated
M23	M23	M62	M62	659378	0.0910024	0.0670025	-0.110354	Unrelated
M23	M23	M58	M58	674271	0.0869458	0.0767792	-0.12838	Unrelated
M23	M23	M28	M28	667322	0.144773	0.00493615	0.223389	1st-degree
M23	M23	M65	M65	670863	0.109292	0.0369032	0.0545535	3rd-degree
M23	M23	M66	M66	662570	0.0876511	0.0817046	-0.151518	Unrelated
M23	M23	M67	M67	666645	0.0953731	0.0747984	-0.111496	Unrelated
M23	M23	M24	M24	664860	0.10475	0.0654664	-0.0944428	Unrelated
M23	M23	M25	M25	665787	0.0939294	0.0760919	-0.122002	Unrelated
M23	M23	M26	M26	651130	0.263213	0.000142829	0.457777	Duplicates
M23	M23	M27	M27	671667	0.105217	0.0642804	-0.0913051	Unrelated
M23	M23	M20	M20	666862	0.119902	0.0448489	0.0288971	Unrelated
M23	M23	M21	M21	660742	0.0910128	0.0801614	-0.12708	Unrelated
M23	M23	M22	M22	670450	0.10281	0.0611843	-0.0757833	Unrelated
M70	M70	M55	M55	645777	0.121031	0.0506351	0.0114505	Unrelated
M70	M70	M54	M54	657983	0.111284	0.050705	-0.0251087	Unrelated
M70	M70	M57	M57	658818	0.128122	0.0450686	0.054018	3rd-degree
M70	M70	M56	M56	653279	0.0994629	0.0613995	-0.155426	Unrelated
M70	M70	M50	M50	655711	0.118872	0.0510438	0.015605	Unrelated
M70	M70	M39	M39	660088	0.124436	0.0463893	0.0333819	Unrelated
M70	M70	M37	M37	648280	0.109357	0.0551891	-0.0494567	Unrelated
M70	M70	M36	M36	661430	0.125273	0.045769	0.0273244	Unrelated
M70	M70	M35	M35	662236	0.10865	0.0534447	-0.0390622	Unrelated
M70	M70	M34	M34	658789	0.123721	0.0511651	0.0309167	Unrelated
M70	M70	M33	M33	658233	0.135677	0.0417603	0.0739125	3rd-degree
M70	M70	M32	M32	657614	0.123309	0.0515835	0.0298658	Unrelated
M70	M70	M80	M80	648800	0.124274	0.0486822	0.0370313	Unrelated
M70	M70	M64	M64	627449	0.140882	0.0430888	0.0731339	3rd-degree
M70	M70	M79	M79	652456	0.118005	0.0535561	-0.000621132	Unrelated
M70	M70	M53	M53	659304	0.123518	0.0478034	0.0321136	Unrelated
M70	M70	M75	M75	656270	0.110967	0.0570375	-0.0356627	Unrelated
M70	M70	M72	M72	649125	0.126503	0.0478721	0.0295912	Unrelated
M70	M70	M84	M84	656396	0.123649	0.0481112	0.03315	Unrelated
M70	M70	M52	M52	660017	0.105653	0.0514729	-0.0508012	Unrelated
M70	M70	M74	M74	634992	0.109214	0.0600842	-0.0545286	Unrelated
M70	M70	M83	M83	642126	0.124784	0.0504792	0.0262912	Unrelated
M70	M70	M47	M47	663366	0.123555	0.0527582	0.0165507	Unrelated
M70	M70	M42	M42	658104	0.123433	0.0482963	0.0324252	Unrelated
M70	M70	M69	M69	638404	0.107224	0.0566162	-0.0574203	Unrelated
M70	M70	M78	M78	643305	0.125496	0.0479073	0.0353025	Unrelated
M70	M70	M40	M40	652618	0.121639	0.0459702	0.0281413	Unrelated
M70	M70	M71	M71	652865	0.10139	0.0743446	-0.144533	Unrelated
M70	M70	M60	M60	662169	0.126835	0.0460759	0.0523534	3rd-degree
M70	M70	M61	M61	645496	0.123336	0.0480313	0.0159222	Unrelated
M70	M70	M62	M62	649923	0.10586	0.053654	-0.0743727	Unrelated
M70	M70	M58	M58	664593	0.113175	0.0540617	-0.0214388	Unrelated
M70	M70	M28	M28	657529	0.114898	0.0567138	-0.0213577	Unrelated
M70	M70	M65	M65	661166	0.106368	0.0511218	-0.0469663	Unrelated
M70	M70	M66	M66	653060	0.123074	0.0505972	0.0139467	Unrelated
M70	M70	M67	M67	657097	0.119915	0.0497293	0.00978462	Unrelated
M70	M70	M24	M24	655318	0.137983	0.0430386	0.0727248	3rd-degree
M70	M70	M25	M25	656161	0.126617	0.0472476	0.03209	Unrelated
M70	M70	M26	M26	641203	0.112942	0.0567979	-0.0350165	Unrelated
M70	M70	M27	M27	661997	0.138677	0.0420727	0.0751931	3rd-degree
M70	M70	M20	M20	657192	0.119387	0.0595092	-0.014264	Unrelated
M70	M70	M21	M21	651124	0.114524	0.0534553	-0.0234615	Unrelated
M70	M70	M22	M22	660780	0.130588	0.0456688	0.0592828	3rd-degree
M70	M70	M23	M23	654265	0.110721	0.056604	-0.0452736	Unrelated
M44	M44	M55	M55	651105	0.121644	0.0489921	0.021665	Unrelated
M44	M44	M54	M54	663308	0.108275	0.0516653	-0.0296665	Unrelated
M44	M44	M57	M57	664177	0.110733	0.0568026	-0.00576913	Unrelated
M44	M44	M56	M56	658658	0.0819272	0.0904081	-0.314444	Unrelated
M44	M44	M50	M50	661082	0.126757	0.0470728	0.0449157	3rd-degree
M44	M44	M39	M39	665453	0.110072	0.0562639	-0.018296	Unrelated
M44	M44	M37	M37	653621	0.107331	0.0598803	-0.065914	Unrelated
M44	M44	M36	M36	666776	0.108413	0.0634726	-0.05785	Unrelated
M44	M44	M35	M35	667657	0.107991	0.0586753	-0.0547343	Unrelated
M44	M44	M34	M34	664176	0.125166	0.0487311	0.0374066	Unrelated
M44	M44	M33	M33	663563	0.119029	0.0505137	0.0243864	Unrelated
M44	M44	M32	M32	663008	0.124774	0.0491095	0.0365406	Unrelated
M44	M44	M80	M80	654130	0.114254	0.0556067	0.00355949	Unrelated
M44	M44	M64	M64	632565	0.129471	0.0491064	0.0346967	Unrelated
M44	M44	M79	M79	657844	0.117993	0.0543412	0.00105268	Unrelated
M44	M44	M53	M53	664686	0.111672	0.0545115	-0.00486832	Unrelated
M44	M44	M75	M75	661629	0.107	0.0614362	-0.0534095	Unrelated
M44	M44	M72	M72	654345	0.106543	0.0661516	-0.0597516	Unrelated
M44	M44	M84	M84	661713	0.110497	0.0592447	-0.0188565	Unrelated
M44	M44	M52	M52	665400	0.113897	0.0427983	0.00108595	Unrelated
M44	M44	M74	M74	640191	0.105506	0.0646167	-0.0723049	Unrelated
M44	M44	M83	M83	647497	0.163808	0.00914599	0.223807	1st-degree
M44	M44	M47	M47	668760	0.118452	0.056678	-0.000168095	Unrelated
M44	M44	M42	M42	663478	0.107429	0.0612515	-0.0303019	Unrelated
M44	M44	M69	M69	643630	0.10649	0.0614064	-0.0716974	Unrelated
M44	M44	M78	M78	648737	0.164512	0.00873235	0.226226	1st-degree
M44	M44	M40	M40	657977	0.116401	0.0474925	0.0183227	Unrelated
M44	M44	M71	M71	658270	0.123079	0.0371671	0.0384874	Unrelated
M44	M44	M60	M60	667526	0.114605	0.0537223	0.00804594	Unrelated
M44	M44	M61	M61	650780	0.110627	0.0567842	-0.0314141	Unrelated
M44	M44	M62	M62	655234	0.1005	0.0601571	-0.105963	Unrelated
M44	M44	M58	M58	670001	0.102251	0.0632118	-0.0670274	Unrelated
M44	M44	M28	M28	662989	0.137782	0.0403521	0.0750262	3rd-degree
M44	M44	M65	M65	666609	0.114407	0.0424327	0.00465807	Unrelated
M44	M44	M66	M66	658331	0.101611	0.0706559	-0.0840026	Unrelated
M44	M44	M67	M67	662464	0.106481	0.0624487	-0.0513794	Unrelated
M44	M44	M24	M24	660578	0.121209	0.0560252	0.00431659	Unrelated
M44	M44	M25	M25	661524	0.106551	0.0652342	-0.0566399	Unrelated
M44	M44	M26	M26	646534	0.135181	0.0390328	0.0699056	3rd-degree
M44	M44	M27	M27	667347	0.121893	0.054904	0.00732137	Unrelated
M44	M44	M20	M20	662737	0.160664	0.0076848	0.223131	1st-degree
M44	M44	M21	M21	656458	0.104197	0.0698552	-0.0944866	Unrelated
M44	M44	M22	M22	666196	0.116539	0.05245	0.014868	Unrelated
M44	M44	M23	M23	659627	0.132676	0.0383292	0.0635066	3rd-degree
M44	M44	M70	M70	650100	0.124882	0.0496354	0.035675	Unrelated
M73	M73	M55	M55	658583	0.116486	0.0459729	0.0380365	Unrelated
M73	M73	M54	M54	670810	0.115614	0.0379839	0.0538589	3rd-degree
M73	M73	M57	M57	671666	0.110281	0.0519901	-0.00846137	Unrelated
M73	M73	M56	M56	666113	0.0804923	0.0890435	-0.285204	Unrelated
M73	M73	M50	M50	668655	0.137404	0.0343645	0.101643	2nd-degree
M73	M73	M39	M39	672975	0.109367	0.0537955	-0.00274588	Unrelated
M73	M73	M37	M37	661013	0.0988785	0.0624511	-0.0684127	Unrelated
M73	M73	M36	M36	674347	0.103837	0.0640071	-0.0466311	Unrelated
M73	M73	M35	M35	675170	0.0999052	0.0606795	-0.0544604	Unrelated
M73	M73	M34	M34	671687	0.122675	0.049136	0.0144886	Unrelated
M73	M73	M33	M33	671048	0.115741	0.0499368	0.0102835	Unrelated
M73	M73	M32	M32	670533	0.122236	0.0494592	0.0136423	Unrelated
M73	M73	M80	M80	661504	0.114131	0.0525696	-0.00422985	Unrelated
M73	M73	M64	M64	639769	0.120658	0.0524471	-0.00893507	Unrelated
M73	M73	M79	M79	665253	0.110232	0.0521381	0.00403872	Unrelated
M73	M73	M53	M53	672194	0.112444	0.0486407	0.014187	Unrelated
M73	M73	M75	M75	669100	0.104587	0.0559468	-0.0181675	Unrelated
M73	M73	M72	M72	661718	0.106826	0.0619977	-0.0315765	Unrelated
M73	M73	M84	M84	669172	0.110478	0.055479	-0.0146349	Unrelated
M73	M73	M52	M52	672917	0.111298	0.0385575	0.0345913	Unrelated
M73	M73	M74	M74	647436	0.103105	0.0590236	-0.0363368	Unrelated
M73	M73	M83	M83	654705	0.111102	0.0535157	-0.00512397	Unrelated
M73	M73	M47	M47	676331	0.108173	0.0615468	-0.0366082	Unrelated
M73	M73	M42	M42	670963	0.10472	0.063935	-0.0523971	Unrelated
M73	M73	M69	M69	650960	0.0985268	0.0637489	-0.0728302	Unrelated
M73	M73	M78	M78	655879	0.112836	0.0508051	0.00688846	Unrelated
M73	M73	M40	M40	665387	0.11908	0.0432921	0.0511735	3rd-degree
M73	M73	M71	M71	665638	0.0932324	0.0747148	-0.133987	Unrelated
M73	M73	M60	M60	675053	0.112535	0.0515011	-0.00787636	Unrelated
M73	M73	M61	M61	658179	0.106634	0.0558024	-0.0139414	Unrelated
M73	M73	M62	M62	662620	0.096212	0.0602925	-0.0908777	Unrelated
M73	M73	M58	M58	677515	0.099279	0.0621329	-0.0475143	Unrelated
M73	M73	M28	M28	670423	0.110166	0.0582334	-0.0108139	Unrelated
M73	M73	M65	M65	674118	0.111624	0.0382618	0.0374216	Unrelated
M73	M73	M66	M66	665779	0.105194	0.0627491	-0.0354534	Unrelated
M73	M73	M67	M67	669951	0.103552	0.0609089	-0.0305304	Unrelated
M73	M73	M24	M24	668076	0.117949	0.0554727	-0.019252	Unrelated
M73	M73	M25	M25	669002	0.107073	0.0613062	-0.029107	Unrelated
M73	M73	M26	M26	653791	0.105099	0.0560454	-0.020678	Unrelated
M73	M73	M27	M27	674908	0.118481	0.054157	-0.0155514	Unrelated
M73	M73	M20	M20	670085	0.108777	0.0591835	-0.0250401	Unrelated
M73	M73	M21	M21	663917	0.100479	0.0684046	-0.0746874	Unrelated
M73	M73	M22	M22	673679	0.112202	0.0544339	-0.0183667	Unrelated
M73	M73	M23	M23	667065	0.102794	0.055984	-0.0318693	Unrelated
M73	M73	M70	M70	657474	0.118907	0.0490164	0.0103115	Unrelated
M73	M73	M44	M44	662831	0.11846	0.0506358	0.00827906	Unrelated
M45	M45	M55	M55	653642	0.108227	0.0551816	-0.014789	Unrelated
M45	M45	M54	M54	665928	0.0959518	0.0623521	-0.0833775	Unrelated
M45	M45	M57	M57	666883	0.197885	0.0141104	0.26456	1st-degree
M45	M45	M56	M56	661237	0.0913636	0.0650659	-0.176462	Unrelated
M45	M45	M50	M50	663688	0.106541	0.0622763	-0.0296986	Unrelated
M45	M45	M39	M39	668149	0.157158	0.0222585	0.175424	2nd-degree
M45	M45	M37	M37	656145	0.0969191	0.0692667	-0.11205	Unrelated
M45	M45	M36	M36	669436	0.114069	0.0510116	0.000263704	Unrelated
M45	M45	M35	M35	670260	0.0969012	0.0664444	-0.095752	Unrelated
M45	M45	M34	M34	666750	0.127952	0.0355336	0.0785894	3rd-degree
M45	M45	M33	M33	666232	0.134172	0.0363147	0.0956141	2nd-degree
M45	M45	M32	M32	665608	0.127351	0.0357958	0.0775827	3rd-degree
M45	M45	M80	M80	656714	0.124726	0.0423061	0.0587414	3rd-degree
M45	M45	M64	M64	635046	0.128712	0.0494893	0.0287839	Unrelated
M45	M45	M79	M79	660424	0.114283	0.0474059	0.0233944	Unrelated
M45	M45	M53	M53	667314	0.124556	0.0344905	0.0856516	3rd-degree
M45	M45	M75	M75	664295	0.110023	0.049475	-0.0014516	Unrelated
M45	M45	M72	M72	656922	0.124937	0.043171	0.0517721	3rd-degree
M45	M45	M84	M84	664389	0.127719	0.0377761	0.0815959	3rd-degree
M45	M45	M52	M52	667970	0.0927302	0.0645298	-0.112305	Unrelated
M45	M45	M74	M74	642812	0.10838	0.052499	-0.0193919	Unrelated
M45	M45	M83	M83	649852	0.126455	0.0394859	0.0734291	3rd-degree
M45	M45	M47	M47	671403	0.108352	0.0607921	-0.0234493	Unrelated
M45	M45	M42	M42	666191	0.161743	0.00605382	0.23652	1st-degree
M45	M45	M69	M69	646090	0.0957096	0.0701172	-0.116423	Unrelated
M45	M45	M78	M78	651172	0.125239	0.0388791	0.0732922	3rd-degree
M45	M45	M40	M40	660534	0.11774	0.0434769	0.0397455	Unrelated
M45	M45	M71	M71	660822	0.0908823	0.0780861	-0.166785	Unrelated
M45	M45	M60	M60	670154	0.12783	0.0399252	0.0670474	3rd-degree
M45	M45	M61	M61	653325	0.112312	0.0504159	-0.000524949	Unrelated
M45	M45	M62	M62	657801	0.093992	0.0664167	-0.136211	Unrelated
M45	M45	M58	M58	672666	0.130845	0.029062	0.104083	2nd-degree
M45	M45	M28	M28	665502	0.101675	0.0670712	-0.0679453	Unrelated
M45	M45	M65	M65	669179	0.0933054	0.0640322	-0.107569	Unrelated
M45	M45	M66	M66	661014	0.155416	0.00735385	0.220615	1st-degree
M45	M45	M67	M67	665107	0.136474	0.0310537	0.10967	2nd-degree
M45	M45	M24	M24	663234	0.12904	0.0444549	0.0476868	3rd-degree
M45	M45	M25	M25	664124	0.124787	0.0421563	0.0555495	3rd-degree
M45	M45	M26	M26	648963	0.0979517	0.0683506	-0.0912131	Unrelated
M45	M45	M27	M27	670031	0.129407	0.0430025	0.0512035	3rd-degree
M45	M45	M20	M20	665220	0.106476	0.0637518	-0.0388486	Unrelated
M45	M45	M21	M21	659071	0.11175	0.0565584	-0.0286458	Unrelated
M45	M45	M22	M22	668797	0.115062	0.0504518	0.0134649	Unrelated
M45	M45	M23	M23	662208	0.0961556	0.0672931	-0.0984823	Unrelated
M45	M45	M70	M70	652696	0.127073	0.044379	0.0510503	3rd-degree
M45	M45	M44	M44	658028	0.111486	0.0570827	-0.0100347	Unrelated
M45	M45	M73	M73	665412	0.112114	0.0550802	-0.011059	Unrelated
M63	M63	M55	M55	657040	0.114316	0.0501629	0.018758	Unrelated
M63	M63	M54	M54	669360	0.141519	0.00643152	0.204905	1st-degree
M63	M63	M57	M57	670161	0.123894	0.0426614	0.0514281	3rd-degree
M63	M63	M56	M56	664567	0.0834227	0.0802192	-0.249984	Unrelated
M63	M63	M50	M50	667064	0.13107	0.0312864	0.105415	2nd-degree
M63	M63	M39	M39	671433	0.109472	0.0510892	0.0103031	Unrelated
M63	M63	M37	M37	659465	0.100592	0.058138	-0.057427	Unrelated
M63	M63	M36	M36	672811	0.110762	0.0601759	-0.0291227	Unrelated
M63	M63	M35	M35	673623	0.101554	0.0565094	-0.0444854	Unrelated
M63	M63	M34	M34	670094	0.110402	0.0563637	-0.0223557	Unrelated
M63	M63	M33	M33	669548	0.127965	0.0418671	0.0632256	3rd-degree
M63	M63	M32	M32	668958	0.10999	0.0568362	-0.0235405	Unrelated
M63	M63	M80	M80	659993	0.126298	0.0392731	0.0656609	3rd-degree
M63	M63	M64	M64	638322	0.12808	0.0482484	0.0240612	Unrelated
M63	M63	M79	M79	663739	0.114176	0.0496626	0.0230059	Unrelated
M63	M63	M53	M53	670672	0.119808	0.043522	0.0495183	3rd-degree
M63	M63	M75	M75	667569	0.0981966	0.0670612	-0.0745203	Unrelated
M63	M63	M72	M72	660309	0.131004	0.0284564	0.11763	2nd-degree
M63	M63	M84	M84	667643	0.107809	0.0555342	-0.0116715	Unrelated
M63	M63	M52	M52	671373	0.11394	0.037106	0.0370701	Unrelated
M63	M63	M74	M74	645936	0.0966845	0.0704528	-0.0945972	Unrelated
M63	M63	M83	M83	653198	0.111115	0.0534325	0.00239976	Unrelated
M63	M63	M47	M47	674747	0.104018	0.0647457	-0.0458344	Unrelated
M63	M63	M42	M42	669429	0.109144	0.05793	-0.0173427	Unrelated
M63	M63	M69	M69	649445	0.100204	0.0596047	-0.0626504	Unrelated
M63	M63	M78	M78	654441	0.113572	0.0519482	0.0111109	Unrelated
M63	M63	M40	M40	663977	0.150212	0.0243924	0.163203	2nd-degree
M63	M63	M71	M71	664131	0.0884569	0.0827246	-0.180696	Unrelated
M63	M63	M60	M60	673541	0.12416	0.0412996	0.0514263	3rd-degree
M63	M63	M61	M61	656711	0.12059	0.0470039	0.032385	Unrelated
M63	M63	M62	M62	661088	0.0989082	0.05898	-0.0888671	Unrelated
M63	M63	M58	M58	675995	0.101128	0.0588096	-0.0404992	Unrelated
M63	M63	M28	M28	668860	0.104627	0.0576369	-0.0246973	Unrelated
M63	M63	M65	M65	672583	0.114347	0.0368534	0.0398452	Unrelated
M63	M63	M66	M66	664345	0.125138	0.0360219	0.0825406	3rd-degree
M63	M63	M67	M67	668425	0.113193	0.0494596	0.0164641	Unrelated
M63	M63	M24	M24	666563	0.114732	0.0552836	-0.0162655	Unrelated
M63	M63	M25	M25	667536	0.131208	0.0278037	0.120382	2nd-degree
M63	M63	M26	M26	652286	0.105074	0.0500839	-0.00826894	Unrelated
M63	M63	M27	M27	673360	0.115244	0.054038	-0.0130171	Unrelated
M63	M63	M20	M20	668527	0.102624	0.0673152	-0.0540458	Unrelated
M63	M63	M21	M21	662413	0.101251	0.0641639	-0.0660766	Unrelated
M63	M63	M22	M22	672186	0.112833	0.0512328	0.000662775	Unrelated
M63	M63	M23	M23	665516	0.1033	0.0494579	-0.0153335	Unrelated
M63	M63	M70	M70	655982	0.12247	0.0458199	0.0333703	Unrelated
M63	M63	M44	M44	661290	0.114367	0.052074	0.00365118	Unrelated
M63	M63	M73	M73	668849	0.12693	0.0330628	0.0942094	2nd-degree
M63	M63	M45	M45	663975	0.122828	0.040869	0.0597289	3rd-degree
M82	M82	M55	M55	657516	0.11059	0.0561811	-0.0149916	Unrelated
M82	M82	M54	M54	669822	0.101497	0.057469	-0.0569729	Unrelated
M82	M82	M57	M57	670761	0.164586	0.00487804	0.240137	1st-degree
M82	M82	M56	M56	665116	0.0893107	0.0692601	-0.200071	Unrelated
M82	M82	M50	M50	667588	0.113443	0.0558129	0.000764097	Unrelated
M82	M82	M39	M39	672005	0.130069	0.0360578	0.0853625	3rd-degree
M82	M82	M37	M37	660021	0.101403	0.0637768	-0.0851196	Unrelated
M82	M82	M36	M36	673379	0.113382	0.0535582	-0.0101996	Unrelated
M82	M82	M35	M35	674215	0.101205	0.0600343	-0.0658344	Unrelated
M82	M82	M34	M34	670687	0.123445	0.0457292	0.0401199	Unrelated
M82	M82	M33	M33	670097	0.130129	0.0404419	0.0764098	3rd-degree
M82	M82	M32	M32	669513	0.122964	0.0461231	0.0389634	Unrelated
M82	M82	M80	M80	660560	0.121135	0.0463834	0.0408389	Unrelated
M82	M82	M64	M64	638882	0.144174	0.0358908	0.0961686	2nd-degree
M82	M82	M79	M79	664300	0.11602	0.0522098	0.00971183	Unrelated
M82	M82	M53	M53	671182	0.1153	0.0478589	0.0273753	Unrelated
M82	M82	M75	M75	668139	0.110458	0.0549511	-0.0204019	Unrelated
M82	M82	M72	M72	660838	0.121431	0.0482236	0.029024	Unrelated
M82	M82	M84	M84	668260	0.121716	0.0412968	0.0603881	3rd-degree
M82	M82	M52	M52	671900	0.098854	0.0586069	-0.0797489	Unrelated
M82	M82	M74	M74	646508	0.108854	0.0579421	-0.0383891	Unrelated
M82	M82	M83	M83	653670	0.120223	0.048988	0.0323963	Unrelated
M82	M82	M47	M47	675300	0.110692	0.0560551	-0.00534923	Unrelated
M82	M82	M42	M42	670020	0.131054	0.0429883	0.0699819	3rd-degree
M82	M82	M69	M69	650001	0.100028	0.0634553	-0.0853375	Unrelated
M82	M82	M78	M78	654994	0.121774	0.0477562	0.0387725	Unrelated
M82	M82	M40	M40	664415	0.122241	0.0440914	0.0444071	3rd-degree
M82	M82	M71	M71	664705	0.0941997	0.0791193	-0.165451	Unrelated
M82	M82	M60	M60	674082	0.126587	0.0416225	0.0601463	3rd-degree
M82	M82	M61	M61	657228	0.112501	0.0542658	-0.0139352	Unrelated
M82	M82	M62	M62	661633	0.0964749	0.0652129	-0.127442	Unrelated
M82	M82	M58	M58	676587	0.125109	0.0326418	0.081392	3rd-degree
M82	M82	M28	M28	669452	0.108684	0.0620254	-0.0402712	Unrelated
M82	M82	M65	M65	673115	0.0993515	0.0582144	-0.0757283	Unrelated
M82	M82	M66	M66	664883	0.136791	0.0288231	0.118148	2nd-degree
M82	M82	M67	M67	669026	0.147368	0.0270707	0.140652	2nd-degree
M82	M82	M24	M24	667108	0.126398	0.0453585	0.0414164	Unrelated
M82	M82	M25	M25	668018	0.121462	0.0474194	0.0322117	Unrelated
M82	M82	M26	M26	652803	0.102833	0.0635414	-0.0665816	Unrelated
M82	M82	M27	M27	673939	0.12674	0.0439847	0.0446588	3rd-degree
M82	M82	M20	M20	669100	0.106921	0.0636826	-0.0385854	Unrelated
M82	M82	M21	M21	663007	0.119593	0.0490945	0.0104775	Unrelated
M82	M82	M22	M22	672732	0.118431	0.050014	0.0208226	Unrelated
M82	M82	M23	M23	666074	0.100408	0.062975	-0.076792	Unrelated
M82	M82	M70	M70	656470	0.125856	0.0493808	0.0338346	Unrelated
M82	M82	M44	M44	661841	0.112621	0.0567145	-0.00598316	Unrelated
M82	M82	M73	M73	669311	0.111467	0.0515993	-0.00156298	Unrelated
M82	M82	M45	M45	664536	0.142954	0.0285793	0.134949	2nd-degree
M82	M82	M63	M63	667827	0.121201	0.0439111	0.0464429	3rd-degree
M68	M68	M55	M55	660909	0.113866	0.052048	0.00729225	Unrelated
M68	M68	M54	M54	673199	0.100894	0.0570084	-0.0525941	Unrelated
M68	M68	M57	M57	674172	0.160033	0.0167302	0.19516	1st-degree
M68	M68	M56	M56	668488	0.0852371	0.0680865	-0.19946	Unrelated
M68	M68	M50	M50	670932	0.109317	0.0559818	-0.00544986	Unrelated
M68	M68	M39	M39	675484	0.183495	0.0128767	0.251898	1st-degree
M68	M68	M37	M37	663411	0.100725	0.0614717	-0.0743979	Unrelated
M68	M68	M36	M36	676757	0.113518	0.0517364	-0.000485063	Unrelated
M68	M68	M35	M35	677606	0.0996479	0.0596881	-0.0637978	Unrelated
M68	M68	M34	M34	674076	0.127245	0.0380269	0.067733	3rd-degree
M68	M68	M33	M33	673510	0.125327	0.041254	0.0640728	3rd-degree
M68	M68	M32	M32	672917	0.126736	0.0383955	0.0666068	3rd-degree
M68	M68	M80	M80	663829	0.120838	0.040173	0.0574355	3rd-degree
M68	M68	M64	M64	642059	0.126792	0.0488211	0.0249711	Unrelated
M68	M68	M79	M79	667651	0.120103	0.0387882	0.0636564	3rd-degree
M68	M68	M53	M53	674616	0.122158	0.0381743	0.0726806	3rd-degree
M68	M68	M75	M75	671477	0.112144	0.0488624	0.00674238	Unrelated
M68	M68	M72	M72	664166	0.114789	0.052389	0.00723714	Unrelated
M68	M68	M84	M84	671605	0.137879	0.0304539	0.121096	2nd-degree
M68	M68	M52	M52	675315	0.095163	0.0583387	-0.0820271	Unrelated
M68	M68	M74	M74	649782	0.110506	0.0519113	-0.0110299	Unrelated
M68	M68	M83	M83	657096	0.13936	0.0284205	0.13141	2nd-degree
M68	M68	M47	M47	678724	0.111232	0.0549841	0.00190388	Unrelated
M68	M68	M42	M42	673403	0.132423	0.0324501	0.105884	2nd-degree
M68	M68	M69	M69	653301	0.0988381	0.0629679	-0.0818861	Unrelated
M68	M68	M78	M78	658303	0.132867	0.032242	0.108836	2nd-degree
M68	M68	M40	M40	667786	0.11463	0.0479151	0.0222649	Unrelated
M68	M68	M71	M71	668015	0.0907435	0.0775267	-0.162398	Unrelated
M68	M68	M60	M60	677490	0.124821	0.0412449	0.0560801	3rd-degree
M68	M68	M61	M61	660575	0.112161	0.0503031	0.00218071	Unrelated
M68	M68	M62	M62	665055	0.0953665	0.0661599	-0.129373	Unrelated
M68	M68	M58	M58	679963	0.122693	0.0256646	0.104446	2nd-degree
M68	M68	M28	M28	672828	0.103408	0.0628199	-0.0485503	Unrelated
M68	M68	M65	M65	676496	0.0955793	0.0578688	-0.0777864	Unrelated
M68	M68	M66	M66	668221	0.129123	0.0355122	0.0862868	3rd-degree
M68	M68	M67	M67	672338	0.120755	0.0390875	0.0592982	3rd-degree
M68	M68	M24	M24	670477	0.125764	0.042695	0.0461142	3rd-degree
M68	M68	M25	M25	671438	0.114661	0.0514135	0.0108007	Unrelated
M68	M68	M26	M26	656142	0.101231	0.0638017	-0.0672188	Unrelated
M68	M68	M27	M27	677317	0.126183	0.0412067	0.0499473	3rd-degree
M68	M68	M20	M20	672478	0.105236	0.0624585	-0.0341399	Unrelated
M68	M68	M21	M21	666315	0.107154	0.0545388	-0.0271494	Unrelated
M68	M68	M22	M22	676138	0.119703	0.0463855	0.0313439	Unrelated
M68	M68	M23	M23	669446	0.0994509	0.0625741	-0.0726982	Unrelated
M68	M68	M70	M70	659821	0.127245	0.0449773	0.0470485	3rd-degree
M68	M68	M44	M44	665216	0.112876	0.0532774	0.00179958	Unrelated
M68	M68	M73	M73	672744	0.110234	0.0514594	0.000487455	Unrelated
M68	M68	M45	M45	667886	0.161375	0.0234965	0.179919	1st-degree
M68	M68	M63	M63	671186	0.112903	0.0469065	0.0264714	Unrelated
M68	M68	M82	M82	671743	0.132503	0.0322087	0.105292	2nd-degree
M11	M11	M55	M55	645359	0.107353	0.0633198	-0.0363327	Unrelated
M11	M11	M54	M54	657405	0.0920848	0.07475	-0.12705	Unrelated
M11	M11	M57	M57	658367	0.127444	0.043936	0.0529167	3rd-degree
M11	M11	M56	M56	652907	0.0954363	0.0557599	-0.118825	Unrelated
M11	M11	M50	M50	655217	0.104164	0.068417	-0.0587139	Unrelated
M11	M11	M39	M39	659623	0.126671	0.0422453	0.067277	3rd-degree
M11	M11	M37	M37	647860	0.0927716	0.0800389	-0.150746	Unrelated
M11	M11	M36	M36	660947	0.11146	0.0577051	-0.0196904	Unrelated
M11	M11	M35	M35	661695	0.0937486	0.0759111	-0.126956	Unrelated
M11	M11	M34	M34	658316	0.117826	0.0543022	-0.00334613	Unrelated
M11	M11	M33	M33	657774	0.117347	0.0559736	5.05481e-05	Unrelated
M11	M11	M32	M32	657130	0.117369	0.0548141	-0.0049188	Unrelated
M11	M11	M80	M80	648352	0.134046	0.038658	0.0803812	3rd-degree
M11	M11	M64	M64	626920	0.126991	0.0548076	0.00206576	Unrelated
M11	M11	M79	M79	651927	0.106062	0.0590526	-0.0210765	Unrelated
M11	M11	M53	M53	658823	0.137349	0.0254955	0.136446	2nd-degree
M11	M11	M75	M75	655726	0.115914	0.0488436	0.018021	Unrelated
M11	M11	M72	M72	648519	0.109039	0.058171	-0.0164673	Unrelated
M11	M11	M84	M84	655829	0.141279	0.0344648	0.111125	2nd-degree
M11	M11	M52	M52	659471	0.0871684	0.0789102	-0.168497	Unrelated
M11	M11	M74	M74	634441	0.113903	0.0515194	0.00114949	Unrelated
M11	M11	M83	M83	641523	0.109351	0.0574601	-0.0136464	Unrelated
M11	M11	M47	M47	662850	0.116595	0.0542642	0.00860989	Unrelated
M11	M11	M42	M42	657681	0.144252	0.0320094	0.124093	2nd-degree
M11	M11	M69	M69	637929	0.092352	0.079106	-0.1465	Unrelated
M11	M11	M78	M78	642706	0.115474	0.0533105	0.0100419	Unrelated
M11	M11	M40	M40	652075	0.104569	0.0644374	-0.0445255	Unrelated
M11	M11	M71	M71	652369	0.0951225	0.080574	-0.160317	Unrelated
M11	M11	M60	M60	661688	0.152159	0.026786	0.143937	2nd-degree
M11	M11	M61	M61	645009	0.106112	0.0657247	-0.0560686	Unrelated
M11	M11	M62	M62	649336	0.0893097	0.0814524	-0.195569	Unrelated
M11	M11	M58	M58	664117	0.138256	0.0275328	0.129314	2nd-degree
M11	M11	M28	M28	657099	0.102452	0.0698875	-0.0689104	Unrelated
M11	M11	M65	M65	660653	0.0877798	0.0783982	-0.163315	Unrelated
M11	M11	M66	M66	652508	0.112281	0.0524132	0.00691056	Unrelated
M11	M11	M67	M67	656546	0.112449	0.0537845	0.000765276	Unrelated
M11	M11	M24	M24	654787	0.140441	0.0371938	0.0839849	3rd-degree
M11	M11	M25	M25	655706	0.108916	0.0573611	-0.0135387	Unrelated
M11	M11	M26	M26	640612	0.0939633	0.0776414	-0.122308	Unrelated
M11	M11	M27	M27	661536	0.141129	0.0360963	0.0871257	3rd-degree
M11	M11	M20	M20	656805	0.107595	0.066417	-0.0428439	Unrelated
M11	M11	M21	M21	650783	0.120266	0.0498799	0.0168998	Unrelated
M11	M11	M22	M22	660276	0.133661	0.0349914	0.0871913	3rd-degree
M11	M11	M23	M23	653753	0.0913372	0.0777648	-0.137189	Unrelated
M11	M11	M70	M70	644236	0.122083	0.0506895	0.0171124	Unrelated
M11	M11	M44	M44	649506	0.109178	0.0658808	-0.0491769	Unrelated
M11	M11	M73	M73	656918	0.104681	0.0657936	-0.0523141	Unrelated
M11	M11	M45	M45	652120	0.124868	0.0491428	0.0361796	Unrelated
M11	M11	M63	M63	655370	0.107214	0.0626974	-0.0299223	Unrelated
M11	M11	M82	M82	656019	0.117212	0.0506266	0.0183322	Unrelated
M11	M11	M68	M68	659309	0.127309	0.042948	0.0628807	3rd-degree
M10	M10	M55	M55	641187	0.0952125	0.0738646	-0.145854	Unrelated
M10	M10	M54	M54	653036	0.0821945	0.0860948	-0.197179	Unrelated
M10	M10	M57	M57	653939	0.0871152	0.0857496	-0.225862	Unrelated
M10	M10	M56	M56	648427	0.0623694	0.124153	-0.431606	Unrelated
M10	M10	M50	M50	650893	0.110224	0.05266	-0.046614	Unrelated
M10	M10	M39	M39	655136	0.0853182	0.0868659	-0.218421	Unrelated
M10	M10	M37	M37	643601	0.0898693	0.077461	-0.143856	Unrelated
M10	M10	M36	M36	656526	0.0813205	0.0946025	-0.243647	Unrelated
M10	M10	M35	M35	657301	0.0913995	0.0783401	-0.149624	Unrelated
M10	M10	M34	M34	653945	0.11323	0.0479153	-0.0377479	Unrelated
M10	M10	M33	M33	653342	0.0933324	0.0756633	-0.171862	Unrelated
M10	M10	M32	M32	652839	0.112734	0.0484315	-0.0397778	Unrelated
M10	M10	M80	M80	643809	0.0931068	0.0806357	-0.195299	Unrelated
M10	M10	M64	M64	622527	0.101785	0.0766906	-0.183727	Unrelated
M10	M10	M79	M79	647755	0.113464	0.0375358	0.0261766	Unrelated
M10	M10	M53	M53	654426	0.0872169	0.08044	-0.195806	Unrelated
M10	M10	M75	M75	651403	0.0958823	0.06914	-0.116306	Unrelated
M10	M10	M72	M72	644184	0.0835895	0.0932249	-0.243169	Unrelated
M10	M10	M84	M84	651452	0.089058	0.0819017	-0.201253	Unrelated
M10	M10	M52	M52	655147	0.0800629	0.0896593	-0.203303	Unrelated
M10	M10	M74	M74	630210	0.0947319	0.0720411	-0.124686	Unrelated
M10	M10	M83	M83	637390	0.0937526	0.0807575	-0.185874	Unrelated
M10	M10	M47	M47	658594	0.112546	0.0429172	-0.00313706	Unrelated
M10	M10	M42	M42	653224	0.0865691	0.0824526	-0.208109	Unrelated
M10	M10	M69	M69	633638	0.0899757	0.0814692	-0.160097	Unrelated
M10	M10	M78	M78	638468	0.0950635	0.0760602	-0.164794	Unrelated
M10	M10	M40	M40	647771	0.0861338	0.0839834	-0.202909	Unrelated
M10	M10	M71	M71	648117	0.0936513	0.0695615	-0.0980925	Unrelated
M10	M10	M60	M60	657253	0.09596	0.077191	-0.181506	Unrelated
M10	M10	M61	M61	640745	0.0887857	0.0839975	-0.187875	Unrelated
M10	M10	M62	M62	645121	0.0816002	0.0859203	-0.178183	Unrelated
M10	M10	M58	M58	659637	0.0810188	0.0884032	-0.220384	Unrelated
M10	M10	M28	M28	652743	0.0976663	0.0708656	-0.126695	Unrelated
M10	M10	M65	M65	656267	0.0805145	0.0892518	-0.202025	Unrelated
M10	M10	M66	M66	648148	0.0793075	0.0982492	-0.26993	Unrelated
M10	M10	M67	M67	652162	0.0836525	0.0928573	-0.238385	Unrelated
M10	M10	M24	M24	650382	0.0998475	0.0726973	-0.164484	Unrelated
M10	M10	M25	M25	651358	0.0836606	0.0924192	-0.240096	Unrelated
M10	M10	M26	M26	636348	0.0915285	0.081996	-0.173015	Unrelated
M10	M10	M27	M27	657067	0.100427	0.0714646	-0.160415	Unrelated
M10	M10	M20	M20	652432	0.108211	0.0569117	-0.0620717	Unrelated
M10	M10	M21	M21	646335	0.0800839	0.0984722	-0.254497	Unrelated
M10	M10	M22	M22	655867	0.0966492	0.0727434	-0.163112	Unrelated
M10	M10	M23	M23	649395	0.0890444	0.0836794	-0.17574	Unrelated
M10	M10	M70	M70	639993	0.0981995	0.0753055	-0.17041	Unrelated
M10	M10	M44	M44	645245	0.1041	0.0658804	-0.118023	Unrelated
M10	M10	M73	M73	652574	0.0942085	0.0726998	-0.139676	Unrelated
M10	M10	M45	M45	647813	0.0874064	0.0854321	-0.219203	Unrelated
M10	M10	M63	M63	651115	0.0888706	0.0845642	-0.204402	Unrelated
M10	M10	M82	M82	651581	0.0907025	0.0815033	-0.198691	Unrelated
M10	M10	M68	M68	654879	0.0880926	0.0833574	-0.206568	Unrelated
M10	M10	M11	M11	639541	0.0903367	0.090099	-0.223318	Unrelated
M13	M13	M55	M55	665000	0.0962767	0.063209	-0.114547	Unrelated
M13	M13	M54	M54	677377	0.100935	0.0520242	-0.0381284	Unrelated
M13	M13	M57	M57	678268	0.0896224	0.0724787	-0.184172	Unrelated
M13	M13	M56	M56	672606	0.064424	0.10868	-0.350515	Unrelated
M13	M13	M50	M50	675079	0.098267	0.0607455	-0.113031	Unrelated
M13	M13	M39	M39	679553	0.0876194	0.072689	-0.173393	Unrelated
M13	M13	M37	M37	667562	0.0870151	0.070347	-0.13479	Unrelated
M13	M13	M36	M36	680949	0.0855703	0.0776446	-0.183872	Unrelated
M13	M13	M35	M35	681793	0.0859968	0.0697235	-0.139387	Unrelated
M13	M13	M34	M34	678223	0.0930151	0.070294	-0.177565	Unrelated
M13	M13	M33	M33	677655	0.0948669	0.0651836	-0.141183	Unrelated
M13	M13	M32	M32	677047	0.0927395	0.0708725	-0.179201	Unrelated
M13	M13	M80	M80	667954	0.0923567	0.0652844	-0.149973	Unrelated
M13	M13	M64	M64	646066	0.105208	0.0592788	-0.120029	Unrelated
M13	M13	M79	M79	671768	0.0907099	0.0725801	-0.16668	Unrelated
M13	M13	M53	M53	678746	0.0910812	0.0680652	-0.153763	Unrelated
M13	M13	M75	M75	675642	0.0824505	0.0831431	-0.211929	Unrelated
M13	M13	M72	M72	668262	0.0872816	0.0798355	-0.198864	Unrelated
M13	M13	M84	M84	675705	0.0862477	0.0786897	-0.209439	Unrelated
M13	M13	M52	M52	679493	0.112674	0.0343315	0.0685685	3rd-degree
M13	M13	M74	M74	653780	0.0812643	0.0866545	-0.222722	Unrelated
M13	M13	M83	M83	661137	0.0975577	0.0591375	-0.106586	Unrelated
M13	M13	M47	M47	682899	0.0883571	0.0776762	-0.198815	Unrelated
M13	M13	M42	M42	677526	0.0866432	0.0806404	-0.216185	Unrelated
M13	M13	M69	M69	657357	0.0848093	0.0728873	-0.149882	Unrelated
M13	M13	M78	M78	662341	0.0961031	0.0578796	-0.104023	Unrelated
M13	M13	M40	M40	671903	0.102308	0.0473134	-0.0391496	Unrelated
M13	M13	M71	M71	672151	0.076639	0.095547	-0.248236	Unrelated
M13	M13	M60	M60	681643	0.0914702	0.0657852	-0.159303	Unrelated
M13	M13	M61	M61	664669	0.0890278	0.0721683	-0.155217	Unrelated
M13	M13	M62	M62	669141	0.0821127	0.07356	-0.136563	Unrelated
M13	M13	M58	M58	684135	0.0786643	0.0819239	-0.215092	Unrelated
M13	M13	M28	M28	677012	0.0942273	0.0613357	-0.107952	Unrelated
M13	M13	M65	M65	680748	0.11319	0.0339817	0.0696527	3rd-degree
M13	M13	M66	M66	672293	0.0826648	0.0854672	-0.229741	Unrelated
M13	M13	M67	M67	676462	0.0859073	0.0781892	-0.191707	Unrelated
M13	M13	M24	M24	674606	0.0939437	0.0752676	-0.201067	Unrelated
M13	M13	M25	M25	675565	0.0875489	0.0790701	-0.195679	Unrelated
M13	M13	M26	M26	660213	0.100272	0.049846	-0.0383748	Unrelated
M13	M13	M27	M27	681512	0.0944385	0.0738344	-0.196235	Unrelated
M13	M13	M20	M20	676615	0.0886797	0.0767837	-0.191475	Unrelated
M13	M13	M21	M21	670430	0.0799412	0.0869159	-0.225644	Unrelated
M13	M13	M22	M22	680302	0.0927941	0.0675024	-0.16356	Unrelated
M13	M13	M23	M23	673586	0.0989658	0.0492751	-0.0324148	Unrelated
M13	M13	M70	M70	663917	0.10036	0.0611146	-0.123409	Unrelated
M13	M13	M44	M44	669383	0.108772	0.045291	-0.0386262	Unrelated
M13	M13	M73	M73	676861	0.0951525	0.0599665	-0.100184	Unrelated
M13	M13	M45	M45	671941	0.089243	0.0735154	-0.183774	Unrelated
M13	M13	M63	M63	675287	0.097406	0.0587128	-0.0995236	Unrelated
M13	M13	M82	M82	675863	0.093843	0.0686397	-0.155971	Unrelated
M13	M13	M68	M68	679289	0.0911262	0.0684996	-0.156762	Unrelated
M13	M13	M11	M11	663415	0.0856915	0.0841072	-0.224654	Unrelated
M13	M13	M10	M10	658954	0.0752238	0.0981009	-0.250537	Unrelated
M15	M15	M55	M55	649306	0.115873	0.0559813	-0.00188561	Unrelated
M15	M15	M54	M54	661483	0.101118	0.0617476	-0.0688833	Unrelated
M15	M15	M57	M57	662362	0.118028	0.0484116	0.027035	Unrelated
M15	M15	M56	M56	656897	0.0872237	0.0783502	-0.23972	Unrelated
M15	M15	M50	M50	659309	0.11625	0.054316	0.0106615	Unrelated
M15	M15	M39	M39	663659	0.110811	0.0487012	0.016008	Unrelated
M15	M15	M37	M37	651793	0.100698	0.0662204	-0.09115	Unrelated
M15	M15	M36	M36	665005	0.10761	0.0626326	-0.0474707	Unrelated
M15	M15	M35	M35	665851	0.10059	0.0644889	-0.0793428	Unrelated
M15	M15	M34	M34	662393	0.130833	0.0453115	0.050376	3rd-degree
M15	M15	M33	M33	661822	0.116391	0.0532379	0.0115772	Unrelated
M15	M15	M32	M32	661185	0.130381	0.0457209	0.0491349	3rd-degree
M15	M15	M80	M80	652277	0.12305	0.047837	0.0367153	Unrelated
M15	M15	M64	M64	630798	0.127477	0.0503679	0.0206804	Unrelated
M15	M15	M79	M79	656001	0.115814	0.0491722	0.0228623	Unrelated
M15	M15	M53	M53	662856	0.118504	0.0451139	0.0445813	3rd-degree
M15	M15	M75	M75	659807	0.118714	0.0442326	0.0340529	Unrelated
M15	M15	M72	M72	652535	0.107191	0.06567	-0.0483683	Unrelated
M15	M15	M84	M84	659845	0.120381	0.0461275	0.0429165	Unrelated
M15	M15	M52	M52	663578	0.101522	0.0584453	-0.0702764	Unrelated
M15	M15	M74	M74	638406	0.11712	0.0469137	0.0179101	Unrelated
M15	M15	M83	M83	645569	0.137916	0.0370495	0.101527	2nd-degree
M15	M15	M47	M47	666978	0.115337	0.0540618	0.0112644	Unrelated
M15	M15	M42	M42	661705	0.119259	0.0462215	0.040876	Unrelated
M15	M15	M69	M69	641852	0.0993282	0.0676137	-0.0977875	Unrelated
M15	M15	M78	M78	646856	0.136911	0.0352072	0.105664	2nd-degree
M15	M15	M40	M40	656153	0.108149	0.0572519	-0.0188764	Unrelated
M15	M15	M71	M71	656421	0.107675	0.0615047	-0.0708117	Unrelated
M15	M15	M60	M60	665713	0.122335	0.046131	0.0366393	Unrelated
M15	M15	M61	M61	648953	0.106871	0.0625222	-0.0483468	Unrelated
M15	M15	M62	M62	653392	0.0942589	0.0696412	-0.144961	Unrelated
M15	M15	M58	M58	668178	0.110542	0.0444926	0.0197797	Unrelated
M15	M15	M28	M28	661188	0.117976	0.0551386	0.00164509	Unrelated
M15	M15	M65	M65	664766	0.101961	0.0581483	-0.0666819	Unrelated
M15	M15	M66	M66	656548	0.104364	0.0666425	-0.0574993	Unrelated
M15	M15	M67	M67	660625	0.111837	0.0574199	-0.0169323	Unrelated
M15	M15	M24	M24	658833	0.135333	0.038125	0.0758775	3rd-degree
M15	M15	M25	M25	659731	0.107257	0.0647779	-0.0452061	Unrelated
M15	M15	M26	M26	644637	0.115162	0.0550108	-0.011789	Unrelated
M15	M15	M27	M27	665613	0.135992	0.0372108	0.0781575	3rd-degree
M15	M15	M20	M20	660899	0.133346	0.0380603	0.0896174	2nd-degree
M15	M15	M21	M21	654777	0.123815	0.0426221	0.0436926	Unrelated
M15	M15	M22	M22	664381	0.125719	0.0441494	0.0482494	3rd-degree
M15	M15	M23	M23	657832	0.112663	0.0544227	-0.0206444	Unrelated
M15	M15	M70	M70	648307	0.121223	0.0533204	0.0112461	Unrelated
M15	M15	M44	M44	653804	0.165657	0.00837254	0.229008	1st-degree
M15	M15	M73	M73	661015	0.112946	0.0541107	-0.00381617	Unrelated
M15	M15	M45	M45	656183	0.11267	0.0541206	0.00459365	Unrelated
M15	M15	M63	M63	659438	0.106519	0.0584164	-0.0212209	Unrelated
M15	M15	M82	M82	660036	0.112892	0.0548182	0.00199855	Unrelated
M15	M15	M68	M68	663395	0.120342	0.0451013	0.0480176	3rd-degree
M15	M15	M11	M11	647819	0.116971	0.0540413	0.00985676	Unrelated
M15	M15	M10	M10	643410	0.0971573	0.0728633	-0.148338	Unrelated
M15	M15	M13	M13	667542	0.0956749	0.0638327	-0.128446	Unrelated
M14	M14	M55	M55	663171	0.115596	0.0516096	0.0145557	Unrelated
M14	M14	M54	M54	675548	0.1015	0.0545276	-0.0395589	Unrelated
M14	M14	M57	M57	676439	0.130505	0.0341213	0.0908397	2nd-degree
M14	M14	M56	M56	670794	0.0877587	0.0695772	-0.197247	Unrelated
M14	M14	M50	M50	673259	0.113222	0.0535024	0.00607391	Unrelated
M14	M14	M39	M39	677757	0.133601	0.0289558	0.120462	2nd-degree
M14	M14	M37	M37	665726	0.100891	0.0602335	-0.0665154	Unrelated
M14	M14	M36	M36	679096	0.112043	0.0541058	-0.00820924	Unrelated
M14	M14	M35	M35	679952	0.101582	0.0587909	-0.054248	Unrelated
M14	M14	M34	M34	676423	0.129397	0.0357838	0.0765874	3rd-degree
M14	M14	M33	M33	675831	0.118771	0.047759	0.0304631	Unrelated
M14	M14	M32	M32	675242	0.128948	0.0361308	0.0757187	3rd-degree
M14	M14	M80	M80	666160	0.126747	0.0415276	0.0603516	3rd-degree
M14	M14	M64	M64	644316	0.13772	0.0362539	0.0806845	3rd-degree
M14	M14	M79	M79	669931	0.116212	0.0492185	0.0257993	Unrelated
M14	M14	M53	M53	676944	0.127313	0.0391746	0.076856	3rd-degree
M14	M14	M75	M75	673800	0.11561	0.0534046	6.33768e-05	Unrelated
M14	M14	M72	M72	666428	0.110761	0.0581398	-0.0152856	Unrelated
M14	M14	M84	M84	673884	0.127552	0.038931	0.075596	3rd-degree
M14	M14	M52	M52	677659	0.0983858	0.0570169	-0.0676395	Unrelated
M14	M14	M74	M74	652029	0.114095	0.0565404	-0.0181331	Unrelated
M14	M14	M83	M83	659333	0.120256	0.0420834	0.0554743	3rd-degree
M14	M14	M47	M47	681082	0.117127	0.053371	0.0140613	Unrelated
M14	M14	M42	M42	675696	0.121065	0.0403303	0.0607319	3rd-degree
M14	M14	M69	M69	655604	0.100243	0.0621107	-0.0733611	Unrelated
M14	M14	M78	M78	660570	0.122661	0.0387241	0.0699108	3rd-degree
M14	M14	M40	M40	670076	0.111356	0.0486796	0.0174101	Unrelated
M14	M14	M71	M71	670371	0.0930291	0.0764025	-0.150676	Unrelated
M14	M14	M60	M60	679833	0.13025	0.0414484	0.0621038	3rd-degree
M14	M14	M61	M61	662829	0.111603	0.0494818	0.00719888	Unrelated
M14	M14	M62	M62	667315	0.0952803	0.0619557	-0.109868	Unrelated
M14	M14	M58	M58	682296	0.117645	0.0449819	0.0328247	Unrelated
M14	M14	M28	M28	675169	0.107492	0.061552	-0.0344477	Unrelated
M14	M14	M65	M65	678839	0.098913	0.0564891	-0.0631872	Unrelated
M14	M14	M66	M66	670519	0.109435	0.0566785	-0.013796	Unrelated
M14	M14	M67	M67	674657	0.123455	0.045684	0.0444725	3rd-degree
M14	M14	M24	M24	672839	0.141462	0.0301751	0.10988	2nd-degree
M14	M14	M25	M25	673742	0.1107	0.0570664	-0.0115094	Unrelated
M14	M14	M26	M26	658408	0.102932	0.0618279	-0.0540368	Unrelated
M14	M14	M27	M27	679706	0.141842	0.0290626	0.112412	2nd-degree
M14	M14	M20	M20	674840	0.108764	0.0611093	-0.0218831	Unrelated
M14	M14	M21	M21	668687	0.116513	0.0553876	-0.0106336	Unrelated
M14	M14	M22	M22	678461	0.121426	0.0448397	0.0367757	Unrelated
M14	M14	M23	M23	671786	0.100472	0.0608334	-0.0626974	Unrelated
M14	M14	M70	M70	662114	0.123793	0.0450209	0.0395412	Unrelated
M14	M14	M44	M44	667498	0.115116	0.0528811	0.00402457	Unrelated
M14	M14	M73	M73	675035	0.108467	0.0521914	-0.00228479	Unrelated
M14	M14	M45	M45	670121	0.128593	0.0316555	0.100044	2nd-degree
M14	M14	M63	M63	673482	0.113172	0.0501617	0.019145	Unrelated
M14	M14	M82	M82	674069	0.130718	0.0379115	0.0826341	3rd-degree
M14	M14	M68	M68	677485	0.135385	0.0242441	0.137329	2nd-degree
M14	M14	M11	M11	661629	0.118728	0.0444207	0.046703	3rd-degree
M14	M14	M10	M10	657188	0.0940781	0.08215	-0.187057	Unrelated
M14	M14	M13	M13	681621	0.0908966	0.0657433	-0.142637	Unrelated
M14	M14	M15	M15	665692	0.116641	0.0519745	0.0179148	Unrelated
M17	M17	M55	M55	654792	0.128535	0.0443087	0.048164	3rd-degree
M17	M17	M54	M54	666934	0.109751	0.053644	-0.0349645	Unrelated
M17	M17	M57	M57	667834	0.118273	0.0530761	0.0166726	Unrelated
M17	M17	M56	M56	662212	0.085086	0.0808185	-0.267512	Unrelated
M17	M17	M50	M50	664806	0.158998	0.026707	0.160073	2nd-degree
M17	M17	M39	M39	669106	0.114454	0.055063	-0.00796029	Unrelated
M17	M17	M37	M37	657286	0.106727	0.0612093	-0.0725188	Unrelated
M17	M17	M36	M36	670457	0.1119	0.0601053	-0.0412781	Unrelated
M17	M17	M35	M35	671270	0.107154	0.059663	-0.0601492	Unrelated
M17	M17	M34	M34	667820	0.139762	0.0372421	0.0959022	2nd-degree
M17	M17	M33	M33	667210	0.121695	0.0511009	0.0261025	Unrelated
M17	M17	M32	M32	666658	0.139082	0.0374675	0.0951023	2nd-degree
M17	M17	M80	M80	657610	0.120097	0.0548258	0.0143366	Unrelated
M17	M17	M64	M64	636017	0.13232	0.0467425	0.0467306	3rd-degree
M17	M17	M79	M79	661386	0.122863	0.0488928	0.0260675	Unrelated
M17	M17	M53	M53	668292	0.116422	0.0554713	-0.000739956	Unrelated
M17	M17	M75	M75	665219	0.121474	0.0440005	0.0298034	Unrelated
M17	M17	M72	M72	657971	0.111813	0.060799	-0.0337793	Unrelated
M17	M17	M84	M84	665269	0.113638	0.0574444	-0.00887931	Unrelated
M17	M17	M52	M52	669030	0.103221	0.0541097	-0.0611901	Unrelated
M17	M17	M74	M74	643597	0.11964	0.0465897	0.0134067	Unrelated
M17	M17	M83	M83	650963	0.120303	0.0532258	0.0134285	Unrelated
M17	M17	M47	M47	672423	0.126064	0.048239	0.0383854	Unrelated
M17	M17	M42	M42	667082	0.115684	0.0568116	-0.00383106	Unrelated
M17	M17	M69	M69	647161	0.10568	0.0628174	-0.0791558	Unrelated
M17	M17	M78	M78	652071	0.123146	0.0505911	0.0261342	Unrelated
M17	M17	M40	M40	661480	0.115226	0.0522858	0.000123274	Unrelated
M17	M17	M71	M71	661815	0.106569	0.0634573	-0.0911527	Unrelated
M17	M17	M60	M60	671161	0.122674	0.0500327	0.0324451	Unrelated
M17	M17	M61	M61	654400	0.113316	0.0570599	-0.0279514	Unrelated
M17	M17	M62	M62	658791	0.102518	0.0618982	-0.109377	Unrelated
M17	M17	M58	M58	673608	0.108193	0.0596311	-0.0453274	Unrelated
M17	M17	M28	M28	666604	0.119671	0.0561293	-0.00855624	Unrelated
M17	M17	M65	M65	670216	0.10377	0.0537886	-0.0574279	Unrelated
M17	M17	M66	M66	661912	0.108005	0.0653063	-0.056437	Unrelated
M17	M17	M67	M67	666054	0.111728	0.0571665	-0.0253516	Unrelated
M17	M17	M24	M24	664231	0.131888	0.0473932	0.0480182	3rd-degree
M17	M17	M25	M25	665155	0.112011	0.0599514	-0.0305304	Unrelated
M17	M17	M26	M26	649956	0.111494	0.0601395	-0.0451549	Unrelated
M17	M17	M27	M27	671039	0.132484	0.0461836	0.0510634	3rd-degree
M17	M17	M20	M20	666242	0.122115	0.0512562	0.0197257	Unrelated
M17	M17	M21	M21	660111	0.108727	0.063306	-0.064561	Unrelated
M17	M17	M22	M22	669822	0.12204	0.052617	0.0233098	Unrelated
M17	M17	M23	M23	663222	0.10885	0.0603192	-0.0586359	Unrelated
M17	M17	M70	M70	653627	0.1295	0.0489683	0.0454939	3rd-degree
M17	M17	M44	M44	658968	0.127015	0.0487975	0.0447401	3rd-degree
M17	M17	M73	M73	666475	0.132526	0.0414434	0.0618468	3rd-degree
M17	M17	M45	M45	661598	0.116831	0.0528176	0.0112717	Unrelated
M17	M17	M63	M63	664914	0.116173	0.0520699	0.00620489	Unrelated
M17	M17	M82	M82	665420	0.119788	0.0519582	0.0195331	Unrelated
M17	M17	M68	M68	668819	0.118361	0.0502169	0.0196389	Unrelated
M17	M17	M11	M11	653138	0.113077	0.0615582	-0.0298269	Unrelated
M17	M17	M10	M10	648917	0.10963	0.0572508	-0.0746093	Unrelated
M17	M17	M13	M13	672949	0.0951736	0.0665771	-0.151902	Unrelated
M17	M17	M15	M15	657234	0.120922	0.052088	0.0175515	Unrelated
M17	M17	M14	M14	671150	0.118458	0.0501944	0.0174114	Unrelated
M16	M16	M55	M55	611817	0.105296	0.0645634	-0.0392449	Unrelated
M16	M16	M54	M54	623234	0.0921805	0.0674049	-0.0954755	Unrelated
M16	M16	M57	M57	624307	0.19382	0.0156237	0.251078	1st-degree
M16	M16	M56	M56	618859	0.0846235	0.0692436	-0.193932	Unrelated
M16	M16	M50	M50	621106	0.101595	0.0682541	-0.0677126	Unrelated
M16	M16	M39	M39	625465	0.152682	0.0272261	0.158265	2nd-degree
M16	M16	M37	M37	614152	0.0937146	0.072399	-0.11643	Unrelated
M16	M16	M36	M36	626619	0.108974	0.0546201	-0.00888284	Unrelated
M16	M16	M35	M35	627401	0.0939304	0.0705354	-0.102396	Unrelated
M16	M16	M34	M34	624113	0.126035	0.0376999	0.0599692	3rd-degree
M16	M16	M33	M33	623662	0.12864	0.0401387	0.0660523	3rd-degree
M16	M16	M32	M32	623050	0.125767	0.037891	0.0596373	3rd-degree
M16	M16	M80	M80	614417	0.118364	0.0479463	0.0204109	Unrelated
M16	M16	M64	M64	594032	0.121197	0.0537867	-0.00833619	Unrelated
M16	M16	M79	M79	617971	0.112858	0.0534345	0.00672457	Unrelated
M16	M16	M53	M53	624663	0.118525	0.0452564	0.0378586	Unrelated
M16	M16	M75	M75	621652	0.104985	0.0601414	-0.0347111	Unrelated
M16	M16	M72	M72	614820	0.121063	0.0478498	0.0416807	Unrelated
M16	M16	M84	M84	621810	0.129358	0.0376401	0.0780205	3rd-degree
M16	M16	M52	M52	625220	0.0905217	0.0701993	-0.124633	Unrelated
M16	M16	M74	M74	601199	0.103438	0.0633168	-0.0535136	Unrelated
M16	M16	M83	M83	608295	0.119795	0.0475115	0.0314923	Unrelated
M16	M16	M47	M47	628423	0.104975	0.0661418	-0.0535827	Unrelated
M16	M16	M42	M42	623478	0.126856	0.0369251	0.0761812	3rd-degree
M16	M16	M69	M69	604612	0.0928926	0.0737696	-0.121085	Unrelated
M16	M16	M78	M78	609290	0.120849	0.0464721	0.0365325	Unrelated
M16	M16	M40	M40	618200	0.121524	0.0437011	0.0555145	3rd-degree
M16	M16	M71	M71	618362	0.086645	0.0872288	-0.19564	Unrelated
M16	M16	M60	M60	627273	0.123084	0.0469795	0.0267761	Unrelated
M16	M16	M61	M61	611443	0.110565	0.0567804	-0.0131484	Unrelated
M16	M16	M62	M62	615586	0.0895586	0.0733772	-0.157826	Unrelated
M16	M16	M58	M58	629670	0.125312	0.0346181	0.087664	3rd-degree
M16	M16	M28	M28	622857	0.0963913	0.0725399	-0.0836656	Unrelated
M16	M16	M65	M65	626351	0.0909251	0.0696383	-0.119665	Unrelated
M16	M16	M66	M66	618759	0.142236	0.0103093	0.200231	1st-degree
M16	M16	M67	M67	622470	0.128287	0.0307003	0.108902	2nd-degree
M16	M16	M24	M24	620844	0.11954	0.0504523	0.0030599	Unrelated
M16	M16	M25	M25	621670	0.121061	0.0469654	0.0440119	Unrelated
M16	M16	M26	M26	607239	0.0941787	0.0745357	-0.106798	Unrelated
M16	M16	M27	M27	627121	0.119722	0.0490113	0.00626028	Unrelated
M16	M16	M20	M20	622503	0.100698	0.0700623	-0.0711675	Unrelated
M16	M16	M21	M21	616844	0.104419	0.0577456	-0.0332332	Unrelated
M16	M16	M22	M22	625981	0.11208	0.0560896	-0.0208541	Unrelated
M16	M16	M23	M23	619778	0.0921749	0.073394	-0.114702	Unrelated
M16	M16	M70	M70	610747	0.119244	0.051807	0.0046654	Unrelated
M16	M16	M44	M44	615742	0.10787	0.061352	-0.0416932	Unrelated
M16	M16	M73	M73	622842	0.104325	0.0584948	-0.0234852	Unrelated
M16	M16	M45	M45	618295	0.177825	0.0191527	0.217591	1st-degree
M16	M16	M63	M63	621531	0.123482	0.0408491	0.0640045	3rd-degree
M16	M16	M82	M82	621958	0.1314	0.0334187	0.0937646	2nd-degree
M16	M16	M68	M68	625131	0.163252	0.0243469	0.178954	1st-degree
M16	M16	M11	M11	610260	0.114264	0.0551388	0.00174242	Unrelated
M16	M16	M10	M10	606177	0.0828405	0.0929234	-0.243023	Unrelated
M16	M16	M13	M13	628977	0.0883053	0.0767659	-0.184217	Unrelated
M16	M16	M15	M15	614023	0.109204	0.0549865	-0.0100959	Unrelated
M16	M16	M14	M14	627351	0.122094	0.0414409	0.0583267	3rd-degree
M16	M16	M17	M17	619138	0.108207	0.0626129	-0.0462943	Unrelated
M19	M19	M55	M55	659219	0.113915	0.05353	-0.00260669	Unrelated
M19	M19	M54	M54	671407	0.108752	0.0499339	-0.0190051	Unrelated
M19	M19	M57	M57	672345	0.140061	0.030523	0.121858	2nd-degree
M19	M19	M56	M56	666776	0.0932772	0.0586974	-0.148691	Unrelated
M19	M19	M50	M50	669159	0.126855	0.0415133	0.0660036	3rd-degree
M19	M19	M39	M39	673617	0.135874	0.033188	0.102377	2nd-degree
M19	M19	M37	M37	661733	0.0996973	0.0649431	-0.0941022	Unrelated
M19	M19	M36	M36	674922	0.114584	0.0535588	-0.0101241	Unrelated
M19	M19	M35	M35	675789	0.100459	0.062117	-0.0765762	Unrelated
M19	M19	M34	M34	672318	0.138716	0.032913	0.105345	2nd-degree
M19	M19	M33	M33	671703	0.124475	0.0468511	0.0477614	3rd-degree
M19	M19	M32	M32	671163	0.138259	0.0333958	0.10391	2nd-degree
M19	M19	M80	M80	662018	0.1249	0.0424112	0.0606056	3rd-degree
M19	M19	M64	M64	640333	0.133684	0.0471317	0.0454466	3rd-degree
M19	M19	M79	M79	665830	0.120616	0.0464308	0.0343891	Unrelated
M19	M19	M53	M53	672829	0.127726	0.0372695	0.0793781	3rd-degree
M19	M19	M75	M75	669679	0.119342	0.0495655	0.0113646	Unrelated
M19	M19	M72	M72	662334	0.115082	0.0538414	-0.00206068	Unrelated
M19	M19	M84	M84	669774	0.124615	0.0405376	0.065466	3rd-degree
M19	M19	M52	M52	673500	0.0995887	0.0548597	-0.0661032	Unrelated
M19	M19	M74	M74	647946	0.117555	0.0525877	-0.0066522	Unrelated
M19	M19	M83	M83	655362	0.12241	0.0420485	0.0564108	3rd-degree
M19	M19	M47	M47	676914	0.11597	0.0539625	0.00781967	Unrelated
M19	M19	M42	M42	671597	0.130004	0.0429796	0.0665444	3rd-degree
M19	M19	M69	M69	651555	0.0993608	0.0657151	-0.0965783	Unrelated
M19	M19	M78	M78	656486	0.125459	0.0395165	0.0688466	3rd-degree
M19	M19	M40	M40	665944	0.116618	0.0476767	0.0216045	Unrelated
M19	M19	M71	M71	666256	0.0971819	0.0761419	-0.150762	Unrelated
M19	M19	M60	M60	675669	0.133074	0.0347922	0.0931148	2nd-degree
M19	M19	M61	M61	658790	0.114093	0.0532112	-0.00961185	Unrelated
M19	M19	M62	M62	663282	0.0952611	0.0616284	-0.117847	Unrelated
M19	M19	M58	M58	678162	0.119194	0.0428172	0.0346961	Unrelated
M19	M19	M28	M28	671032	0.109099	0.0600404	-0.0348671	Unrelated
M19	M19	M65	M65	674705	0.10015	0.0544416	-0.0622192	Unrelated
M19	M19	M66	M66	666409	0.118001	0.049069	0.0180155	Unrelated
M19	M19	M67	M67	670536	0.119297	0.0442303	0.0343284	Unrelated
M19	M19	M24	M24	668700	0.13332	0.0426499	0.0620505	3rd-degree
M19	M19	M25	M25	669687	0.114848	0.0529471	0.00106599	Unrelated
M19	M19	M26	M26	654375	0.105759	0.0579224	-0.0438642	Unrelated
M19	M19	M27	M27	675542	0.133759	0.0414378	0.06497	3rd-degree
M19	M19	M20	M20	670705	0.114308	0.0592481	-0.0138678	Unrelated
M19	M19	M21	M21	664562	0.1114	0.0509809	-0.0127003	Unrelated
M19	M19	M22	M22	674321	0.119059	0.0481462	0.0292095	Unrelated
M19	M19	M23	M23	667656	0.103627	0.056935	-0.0513855	Unrelated
M19	M19	M70	M70	657996	0.131329	0.0460109	0.0547747	3rd-degree
M19	M19	M44	M44	663379	0.118852	0.0512407	0.0222342	Unrelated
M19	M19	M73	M73	670915	0.118167	0.0485188	0.0182845	Unrelated
M19	M19	M45	M45	666018	0.13981	0.0344015	0.109768	2nd-degree
M19	M19	M63	M63	669397	0.118686	0.0456456	0.0349534	Unrelated
M19	M19	M82	M82	669925	0.127502	0.0424167	0.065992	3rd-degree
M19	M19	M68	M68	673336	0.135322	0.0336726	0.103274	2nd-degree
M19	M19	M11	M11	657657	0.138115	0.0305189	0.115473	2nd-degree
M19	M19	M10	M10	653251	0.097947	0.0750294	-0.16138	Unrelated
M19	M19	M13	M13	677477	0.0940534	0.0669381	-0.150435	Unrelated
M19	M19	M15	M15	661596	0.121302	0.0493035	0.0313453	Unrelated
M19	M19	M14	M14	675661	0.12592	0.0361394	0.0788134	3rd-degree
M19	M19	M17	M17	667098	0.136634	0.0402999	0.0836368	3rd-degree
M19	M19	M16	M16	623457	0.134502	0.0383218	0.080745	3rd-degree
M59	M59	M55	M55	661872	0.108356	0.0643251	-0.0371278	Unrelated
M59	M59	M54	M54	674191	0.0972321	0.0661623	-0.079131	Unrelated
M59	M59	M57	M57	675098	0.113949	0.0482952	0.00998728	Unrelated
M59	M59	M56	M56	669538	0.096353	0.0511248	-0.0870376	Unrelated
M59	M59	M50	M50	671903	0.104912	0.0643322	-0.0526118	Unrelated
M59	M59	M39	M39	676369	0.108609	0.05387	-0.00436176	Unrelated
M59	M59	M37	M37	664360	0.0926034	0.0728129	-0.117188	Unrelated
M59	M59	M36	M36	677746	0.115343	0.0476845	0.0287193	Unrelated
M59	M59	M35	M35	678578	0.0961378	0.0737277	-0.107525	Unrelated
M59	M59	M34	M34	675019	0.112979	0.0551259	-0.0218771	Unrelated
M59	M59	M33	M33	674485	0.117215	0.0500767	0.0121825	Unrelated
M59	M59	M32	M32	673862	0.112674	0.0555232	-0.0226152	Unrelated
M59	M59	M80	M80	664832	0.114716	0.0545205	-0.00985248	Unrelated
M59	M59	M64	M64	643090	0.161055	0.0197982	0.168956	2nd-degree
M59	M59	M79	M79	668600	0.103376	0.0640173	-0.0471698	Unrelated
M59	M59	M53	M53	675577	0.115072	0.0540175	0.000546372	Unrelated
M59	M59	M75	M75	672491	0.105969	0.0648901	-0.0461651	Unrelated
M59	M59	M72	M72	665154	0.117762	0.0490698	0.0299846	Unrelated
M59	M59	M84	M84	672534	0.110952	0.0561563	-0.0162242	Unrelated
M59	M59	M52	M52	676274	0.0946909	0.0670394	-0.102044	Unrelated
M59	M59	M74	M74	650713	0.104195	0.0679286	-0.0650021	Unrelated
M59	M59	M83	M83	658015	0.112683	0.0601157	-0.0245431	Unrelated
M59	M59	M47	M47	679715	0.112621	0.0616597	-0.0296931	Unrelated
M59	M59	M42	M42	674370	0.113942	0.0544271	-0.00535629	Unrelated
M59	M59	M69	M69	654230	0.0949926	0.0769745	-0.126678	Unrelated
M59	M59	M78	M78	659228	0.111641	0.0569545	-0.0158987	Unrelated
M59	M59	M40	M40	668740	0.109198	0.056744	-0.0104506	Unrelated
M59	M59	M71	M71	668997	0.0873711	0.0870422	-0.190827	Unrelated
M59	M59	M60	M60	678461	0.117143	0.053219	-0.00590544	Unrelated
M59	M59	M61	M61	661520	0.109475	0.0581933	-0.0170236	Unrelated
M59	M59	M62	M62	665950	0.0904452	0.0755432	-0.161991	Unrelated
M59	M59	M58	M58	680947	0.10472	0.0564156	-0.0186492	Unrelated
M59	M59	M28	M28	673802	0.100159	0.0717273	-0.0725938	Unrelated
M59	M59	M65	M65	677471	0.0950269	0.0665933	-0.0979117	Unrelated
M59	M59	M66	M66	669164	0.110901	0.0523145	0.0086228	Unrelated
M59	M59	M67	M67	673368	0.137237	0.0217593	0.156579	2nd-degree
M59	M59	M24	M24	671448	0.124517	0.0450936	0.0265724	Unrelated
M59	M59	M25	M25	672429	0.117867	0.0483828	0.0321563	Unrelated
M59	M59	M26	M26	657061	0.0986134	0.0719385	-0.087102	Unrelated
M59	M59	M27	M27	678321	0.125062	0.0439924	0.0294231	Unrelated
M59	M59	M20	M20	673441	0.102495	0.0723701	-0.0795224	Unrelated
M59	M59	M21	M21	667437	0.148086	0.00602004	0.226033	1st-degree
M59	M59	M22	M22	677124	0.116782	0.0551686	-0.0130627	Unrelated
M59	M59	M23	M23	670401	0.0963528	0.0715572	-0.0983097	Unrelated
M59	M59	M70	M70	660796	0.124345	0.0470977	0.0259586	Unrelated
M59	M59	M44	M44	666168	0.110876	0.058868	-0.0318753	Unrelated
M59	M59	M73	M73	673678	0.107324	0.0610618	-0.0247592	Unrelated
M59	M59	M45	M45	668762	0.112668	0.0496739	0.00783065	Unrelated
M59	M59	M63	M63	672162	0.109901	0.0555476	-0.00928876	Unrelated
M59	M59	M82	M82	672704	0.12263	0.0414343	0.0512995	3rd-degree
M59	M59	M68	M68	676110	0.113166	0.0508734	0.00718198	Unrelated
M59	M59	M11	M11	660248	0.113383	0.0498858	0.0154906	Unrelated
M59	M59	M10	M10	655851	0.0845116	0.0927223	-0.236137	Unrelated
M59	M59	M13	M13	680265	0.088126	0.0715795	-0.160773	Unrelated
M59	M59	M15	M15	664365	0.111842	0.0554891	-0.0102659	Unrelated
M59	M59	M14	M14	678456	0.122628	0.0426881	0.0531467	3rd-degree
M59	M59	M17	M17	669785	0.113323	0.0547041	-0.0144129	Unrelated
M59	M59	M16	M16	625959	0.109964	0.0549349	-0.00287015	Unrelated
M59	M59	M19	M19	674313	0.116212	0.0478472	0.0172936	Unrelated

## Sheet: Table S7
CHR	SNP_ID	Position	Allele1	Allele2	MAF_df	PIC_df	Calls	Call.rate	Certain.calls	RAF	MAF	P.AA	P.AB	P.BB	z.HWE
1	chr1:2725595	2725595	C	T	0.324561403508772	0.342326641973603	57	0.95	1	0.675438596491228	0.324561403508772	0.228070175438596	0.192982456140351	0.578947368421053	-4.22674
1	chr1:5622732	5622732	G	T	0.301724137931034	0.332595608658369	58	0.966667	1	0.698275862068966	0.301724137931034	0.206896551724138	0.189655172413793	0.603448275862069	-4.188
1	chr1:15009938	15009938	G	A	0.342105263157895	0.348826167693618	57	0.95	1	0.657894736842105	0.342105263157895	0.245614035087719	0.192982456140351	0.56140350877193	-4.31308
1	chr1:24154948	24154948	A	G	0.301724137931034	0.332595608658369	58	0.966667	1	0.698275862068966	0.301724137931034	0.206896551724138	0.189655172413793	0.603448275862069	-4.188
3	chr3:5802636	5802636	C	T	0.315789473684211	0.338763514705995	57	0.95	1	0.684210526315789	0.315789473684211	0.228070175438596	0.175438596491228	0.596491228070175	-4.48473
4	chr4:3528840	3528840	C	T	0.313559322033898	0.337823340824789	59	0.983333	1	0.686440677966102	0.313559322033898	0.220338983050847	0.186440677966102	0.593220338983051	-4.35444
4	chr4:5295009	5295009	T	C	0.301724137931034	0.332595608658369	58	0.966667	1	0.698275862068966	0.301724137931034	0.206896551724138	0.189655172413793	0.603448275862069	-4.188
6	chr6:9270016	9270016	T	C	0.342105263157895	0.348826167693618	57	0.95	1	0.657894736842105	0.342105263157895	0.245614035087719	0.192982456140351	0.56140350877193	-4.31308
8	chr8:15121359	15121359	T	C	0.324561403508772	0.342326641973603	57	0.95	1	0.675438596491228	0.324561403508772	0.228070175438596	0.192982456140351	0.578947368421053	-4.22674
9	chr9:5250943	5250943	T	C	0.324561403508772	0.342326641973603	57	0.95	1	0.675438596491228	0.324561403508772	0.228070175438596	0.192982456140351	0.578947368421053	-4.22674
10	chr10:19426107	19426107	T	C	0.307017543859649	0.334983804472925	57	0.95	1	0.692982456140351	0.307017543859649	0.210526315789474	0.192982456140351	0.596491228070175	-4.12579
12	chr12:14856370	14856370	G	A	0.308333333333333	0.335564805169753	60	1	1	0.691666666666667	0.308333333333333	0.216666666666667	0.183333333333333	0.6	-4.41654
13	chr13:11003477	11003477	A	T	0.342105263157895	0.348826167693618	57	0.95	1	0.657894736842105	0.342105263157895	0.245614035087719	0.192982456140351	0.56140350877193	-4.31308
14	chr14:9940661	9940661	G	A	0.324561403508772	0.342326641973603	57	0.95	1	0.675438596491228	0.324561403508772	0.228070175438596	0.192982456140351	0.578947368421053	-4.22674
14	chr14:11676003	11676003	T	C	0.301724137931034	0.332595608658369	58	0.966667	1	0.698275862068966	0.301724137931034	0.206896551724138	0.189655172413793	0.603448275862069	-4.188
15	chr15:1742481	1742481	T	C	0.353448275862069	0.352600034056478	58	0.966667	1	0.646551724137931	0.353448275862069	0.258620689655172	0.189655172413793	0.551724137931034	-4.45554
15	chr15:3269429	3269429	T	C	0.301724137931034	0.332595608658369	58	0.966667	1	0.698275862068966	0.301724137931034	0.206896551724138	0.189655172413793	0.603448275862069	-4.188
15	chr15:12699719	12699719	T	C	0.342105263157895	0.348826167693618	57	0.95	1	0.657894736842105	0.342105263157895	0.245614035087719	0.192982456140351	0.56140350877193	-4.31308
16	chr16:3717967	3717967	G	A	0.307017543859649	0.334983804472925	57	0.95	1	0.692982456140351	0.307017543859649	0.210526315789474	0.192982456140351	0.596491228070175	-4.12579
18	chr18:2465049	2465049	A	G	0.318965517241379	0.340078313552181	58	0.966667	1	0.681034482758621	0.318965517241379	0.224137931034483	0.189655172413793	0.586206896551724	-4.2912
18	chr18:10378995	10378995	A	G	0.307017543859649	0.334983804472925	57	0.95	1	0.692982456140351	0.307017543859649	0.210526315789474	0.192982456140351	0.596491228070175	-4.12579
18	chr18:11755897	11755897	G	A	0.342105263157895	0.348826167693618	57	0.95	1	0.657894736842105	0.342105263157895	0.245614035087719	0.192982456140351	0.56140350877193	-4.31308
20	chr20:10299300	10299300	G	C	0.333333333333333	0.345679012345679	57	0.95	1	0.666666666666667	0.333333333333333	0.245614035087719	0.175438596491228	0.578947368421053	-4.56964

## Sheet: Table S8
FID	IID	SNP1	SNP2	SNP3	SNP4	SNP5	SNP6	SNP7	SNP8	SNP9	SNP10	SNP11	SNP12	SNP13	SNP14	SNP15	SNP16	SNP17	SNP18	SNP19	SNP20	SNP21	SNP22	SNP23	SNP24	SNP25	SNP26	SNP27	SNP28	SNP29	SNP30	SNP31	SNP32	SNP33	SNP34	SNP35	SNP36	SNP37	SNP38	SNP39	SNP40	SNP41	SNP42	SNP43	SNP44	SNP45	SNP46	SNP47	SNP48
M55	M55	T/T	C/C	A/G	NA	C/T	T/A	T/C	T/T	NA	T/T	G/G	A/A	NA	A/A	G/G	T/T	G/G	G/G	G/G	T/T	A/A	T/T	G/G	T/C	A/A	A/A	NA	G/G	T/T	G/G	NA	A/C	C/T	T/G	A/G	A/A	G/A	A/A	T/C	A/A	T/T	T/C	T/T	T/T	NA	T/T	A/A	A/A
M54	M54	C/C	C/T	A/A	G/G	C/C	T/T	C/C	T/T	T/A	T/C	G/G	A/A	A/A	A/A	G/G	T/T	G/G	G/G	G/G	T/T	T/T	A/A	A/A	C/C	A/T	A/A	T/T	G/G	T/T	A/G	G/G	A/C	C/T	G/G	G/G	C/C	G/G	A/A	T/C	A/A	T/T	T/C	NA	T/T	A/A	C/C	G/A	G/G
M57	M57	C/C	C/T	G/G	C/C	C/T	T/T	T/C	C/C	T/T	T/T	A/A	G/G	G/G	G/G	A/A	T/T	A/A	A/A	T/T	C/C	A/A	T/T	A/G	T/C	T/T	G/G	C/C	A/A	T/C	A/A	A/A	C/C	C/C	T/T	A/G	A/A	G/A	G/G	T/T	G/G	C/C	C/C	T/C	C/C	A/G	T/T	G/A	G/A
M56	M56	C/C	T/T	G/G	C/C	C/C	T/A	T/C	C/T	T/A	NA	G/A	A/A	A/A	A/G	G/A	T/A	A/G	A/A	T/T	C/C	T/T	A/A	G/G	T/T	A/T	G/G	NA	A/A	T/T	G/G	A/G	C/C	C/C	T/G	G/G	C/C	G/G	A/G	T/T	G/G	C/C	T/C	T/T	C/T	G/G	T/C	G/G	A/A
M50	M50	C/T	T/T	A/G	G/G	C/T	T/A	T/T	C/T	A/A	C/C	NA	G/A	A/A	A/G	G/A	A/A	G/G	A/G	G/G	C/T	T/T	A/A	A/G	C/C	A/A	A/A	T/T	G/G	T/T	G/G	G/G	C/C	NA	G/G	G/G	C/C	G/G	A/A	C/C	A/A	T/T	T/T	T/T	NA	A/A	T/C	A/A	G/A
M39	M39	C/T	C/C	G/G	C/C	T/T	A/A	T/T	C/C	T/T	T/T	A/A	G/A	G/A	A/A	G/A	A/A	A/A	A/A	T/T	C/C	A/A	T/T	A/A	T/T	T/T	G/G	C/C	A/A	C/C	A/A	A/A	A/C	C/T	G/G	G/G	A/A	G/A	A/G	T/C	A/G	C/C	C/C	T/C	C/C	A/G	T/T	G/A	G/A
M37	M37	C/C	C/T	A/A	C/C	C/T	NA	T/C	T/T	A/A	C/C	G/G	G/G	G/A	G/G	A/A	A/A	G/G	G/G	T/G	T/T	A/A	T/T	A/G	T/T	A/T	A/A	C/T	NA	C/C	G/G	G/G	A/A	C/T	G/G	A/A	C/A	NA	A/A	C/C	A/A	T/C	T/T	T/T	T/T	G/G	C/C	G/G	A/A
M36	M36	C/T	T/T	A/G	G/G	C/T	T/A	T/T	C/C	T/T	T/T	A/A	A/A	A/A	A/A	G/G	A/A	G/G	A/A	T/T	T/T	A/T	A/A	G/G	T/T	A/A	G/G	T/T	G/G	T/T	A/A	A/A	A/C	C/C	T/T	A/G	C/C	G/G	A/G	C/C	A/G	T/T	T/T	C/C	C/C	G/G	T/C	G/A	A/A
M35	M35	C/T	C/C	A/A	G/G	C/C	T/T	C/C	T/T	A/A	C/C	G/G	G/A	A/A	A/G	G/G	T/A	G/G	G/G	T/G	T/T	A/A	T/T	A/G	T/T	A/A	A/A	C/C	A/G	C/C	G/G	G/G	A/C	T/T	G/G	A/A	C/C	A/A	A/A	C/C	A/G	T/T	T/T	T/T	C/T	A/G	C/C	G/G	A/A
M34	M34	T/T	T/T	A/G	C/G	C/T	T/A	T/C	C/C	T/A	T/C	G/G	G/A	G/G	A/G	G/A	T/T	A/A	A/A	T/T	C/C	T/T	A/A	G/G	C/C	A/A	NA	C/T	A/G	T/T	A/A	A/G	C/C	C/T	T/T	NA	A/A	A/A	A/G	T/C	A/A	T/C	T/C	T/T	C/C	A/A	T/T	G/G	G/A
M33	M33	C/C	T/T	A/A	C/C	T/T	A/A	T/T	C/T	T/T	T/T	G/A	G/A	G/G	A/G	A/A	T/T	G/G	A/G	T/G	C/T	T/T	A/A	G/G	T/T	A/A	G/A	C/T	A/G	C/C	A/A	A/A	C/C	C/C	T/G	A/A	A/A	G/A	A/G	T/C	A/G	T/T	T/C	T/C	T/T	A/A	T/T	A/A	G/A
M32	M32	T/T	T/T	A/G	C/G	NA	T/A	T/C	C/C	T/A	C/C	G/G	G/A	G/G	A/G	G/A	T/T	A/A	A/A	T/T	C/C	T/T	A/A	G/G	C/C	A/A	G/G	C/T	A/G	T/T	A/A	A/G	C/C	C/T	T/T	G/G	A/A	A/A	A/G	T/C	A/A	T/C	T/C	T/T	C/C	A/A	T/T	G/G	G/A
M80	M80	C/C	T/T	A/G	C/G	C/C	T/T	C/C	C/T	T/T	T/C	G/G	G/A	NA	A/G	G/A	T/T	A/G	A/G	NA	C/T	A/T	T/T	NA	T/C	T/T	G/G	C/C	A/A	C/C	A/A	A/A	C/C	C/C	T/G	A/G	A/A	A/A	G/G	T/T	A/G	T/C	T/T	T/T	NA	NA	T/T	A/A	G/G
M64	M64	C/T	C/C	A/A	NA	C/C	T/T	C/C	T/T	A/A	C/C	A/A	NA	A/A	A/A	NA	T/A	A/G	A/G	T/G	C/T	A/T	T/A	A/G	T/T	A/T	G/A	C/C	A/A	NA	G/G	A/G	A/A	NA	T/G	A/A	C/A	NA	A/A	C/C	G/G	T/T	T/C	T/T	C/T	G/G	T/T	NA	A/A
M79	M79	T/T	C/T	G/G	C/C	T/T	A/A	T/T	NA	T/A	C/C	A/A	G/A	NA	G/G	A/A	T/A	A/G	A/G	T/G	NA	T/T	A/A	A/G	C/C	A/T	G/A	C/T	A/G	C/C	G/G	G/G	A/A	T/T	T/G	G/G	C/A	G/G	A/A	C/C	A/A	T/C	T/T	T/C	T/T	A/G	T/C	A/A	G/G
M53	M53	C/C	C/T	A/G	C/C	C/T	T/A	T/C	C/T	T/T	T/C	G/G	G/A	G/G	A/G	G/A	A/A	A/G	A/A	T/T	C/T	T/T	T/A	A/A	C/C	T/T	G/A	C/C	NA	T/C	A/G	A/G	A/C	C/T	T/T	A/G	A/A	A/A	G/G	T/T	G/G	C/C	C/C	T/C	C/C	A/G	T/T	G/A	G/G
M75	M75	T/T	C/T	G/G	C/C	T/T	A/A	T/T	C/C	T/A	C/C	G/A	G/G	G/G	G/G	A/A	A/A	A/A	A/A	T/T	C/C	T/T	A/A	G/G	T/T	A/T	G/G	C/T	A/A	C/C	A/A	A/G	A/A	T/T	T/G	G/G	A/A	A/A	NA	T/T	A/G	T/C	C/C	T/T	C/C	G/G	C/C	A/A	A/A
M72	M72	C/C	T/T	G/G	G/G	C/C	T/T	C/C	T/T	T/T	T/C	G/A	A/A	A/A	A/A	G/G	A/A	A/G	A/G	T/G	T/T	T/T	A/A	G/G	C/C	T/T	G/A	T/T	G/G	C/C	A/G	A/A	A/C	C/C	T/T	A/A	C/C	G/A	A/A	C/C	G/G	T/T	C/C	C/C	C/C	A/G	T/T	G/G	A/A
M84	M84	T/T	C/T	A/A	C/C	C/C	T/T	C/C	C/T	A/A	T/T	A/A	G/G	G/G	G/G	A/A	T/A	NA	G/G	G/G	T/T	A/T	T/T	A/A	T/C	T/T	G/A	C/C	A/A	T/C	G/G	A/A	C/C	C/C	T/T	G/G	A/A	G/G	G/G	T/T	A/G	T/C	T/T	T/C	C/C	G/G	C/C	G/A	NA
M52	M52	C/C	C/T	A/A	G/G	C/C	T/T	C/C	T/T	A/A	T/C	G/G	A/A	A/A	A/A	G/G	T/T	G/G	G/G	G/G	T/T	A/T	NA	A/A	T/C	A/A	A/A	T/T	G/G	T/T	A/A	G/G	A/A	C/T	G/G	A/A	C/C	A/A	A/G	T/C	A/A	T/C	T/T	C/C	C/T	A/A	T/C	G/G	G/A
M74	M74	T/T	C/T	G/G	C/G	T/T	A/A	T/T	C/C	NA	C/C	G/A	G/G	G/G	G/G	A/A	A/A	A/A	A/A	T/T	C/C	T/T	A/A	G/G	T/T	A/T	G/G	C/T	A/A	C/C	A/A	A/G	A/A	T/T	T/G	G/G	NA	A/A	G/G	T/T	NA	T/C	C/C	T/T	C/C	G/G	C/C	A/A	A/A
M83	M83	NA	C/C	A/A	G/G	T/T	A/A	T/T	C/C	A/A	T/T	A/A	A/A	A/A	A/A	G/G	A/A	A/A	G/G	G/G	T/T	A/A	T/T	A/A	T/T	T/T	G/A	C/T	A/G	C/C	G/G	A/G	A/C	T/T	T/G	A/G	C/A	A/A	G/G	T/T	A/A	T/C	T/T	C/C	T/T	A/G	C/C	A/A	G/G
M47	M47	C/T	C/C	A/G	C/G	T/T	A/A	T/T	C/C	T/A	C/C	A/A	G/G	G/A	G/G	A/A	T/A	A/G	A/A	G/G	C/C	A/T	T/A	G/G	C/C	NA	G/G	C/C	A/G	T/C	G/G	G/G	A/C	T/T	T/T	G/G	C/C	G/G	A/G	C/C	A/G	C/C	T/C	T/C	T/T	G/G	C/C	G/G	G/G
M42	M42	C/C	C/C	G/G	C/C	T/T	A/A	T/T	C/C	T/T	T/C	G/G	G/A	G/G	A/G	G/A	T/A	A/A	A/A	T/T	C/C	T/T	T/A	A/G	C/C	A/A	G/A	C/C	A/A	T/T	A/A	A/A	C/C	C/C	T/T	A/A	A/A	A/A	G/G	T/T	G/G	T/C	C/C	C/C	C/T	G/G	T/T	G/A	A/A
M69	M69	C/T	C/C	NA	G/G	C/C	T/T	C/C	T/T	A/A	C/C	G/G	G/A	A/A	A/G	G/A	T/A	G/G	G/G	T/G	T/T	A/A	T/T	A/A	T/T	A/A	A/A	C/C	A/G	C/C	G/G	G/G	A/C	T/T	G/G	A/A	C/C	A/A	A/A	C/C	A/G	T/T	T/T	NA	C/T	A/G	C/C	G/A	G/A
M78	M78	T/T	C/C	A/A	G/G	T/T	A/A	T/T	C/C	A/A	T/T	A/A	A/A	A/A	A/A	G/G	A/A	A/A	G/G	G/G	NA	A/T	T/A	G/G	C/C	T/T	NA	C/T	A/G	C/C	NA	G/G	A/C	C/T	T/G	G/G	C/A	G/G	G/G	T/T	A/A	C/C	T/T	C/C	NA	A/A	C/C	A/A	G/G
M40	M40	C/C	T/T	A/A	G/G	C/C	T/T	C/C	T/T	T/A	T/T	G/G	A/A	A/A	A/A	G/G	A/A	G/G	G/G	NA	T/T	A/A	NA	A/A	T/C	A/T	A/A	T/T	G/G	T/C	A/A	NA	A/A	T/T	G/G	A/A	C/C	A/A	A/A	C/C	A/G	C/C	T/C	C/C	C/C	A/A	T/C	G/G	G/A
M71	M71	T/T	C/C	A/A	C/G	T/T	A/A	T/T	T/T	T/A	C/C	G/G	A/A	A/A	A/A	G/G	NA	G/G	A/A	G/G	NA	A/A	T/A	A/G	T/C	T/T	A/A	T/T	G/G	C/C	G/G	G/G	A/A	T/T	G/G	G/G	C/A	G/A	A/A	C/C	A/A	C/C	T/T	T/T	T/T	G/G	C/C	A/A	G/G
M60	M60	C/T	T/T	G/G	C/C	C/C	T/T	C/C	C/C	T/T	T/C	G/G	G/A	G/G	A/G	G/A	T/T	A/G	A/G	T/G	C/T	T/T	T/A	A/A	C/C	T/T	G/A	C/T	A/G	T/T	A/A	A/G	C/C	C/C	T/T	G/G	A/A	G/A	G/G	T/T	G/G	C/C	T/C	T/T	C/C	A/A	T/T	A/A	G/G
M61	M61	C/T	T/T	A/G	G/G	C/C	T/T	C/C	T/T	T/T	T/T	G/A	A/A	A/A	A/A	G/G	T/T	G/G	G/G	G/G	C/T	T/T	A/A	A/G	T/C	T/T	A/A	T/T	G/G	C/C	A/A	A/G	A/A	C/C	NA	NA	C/C	G/G	A/A	C/C	A/A	T/T	C/C	T/C	C/C	A/A	T/T	G/A	NA
M62	M62	T/T	C/C	A/A	C/C	T/T	A/A	T/T	T/T	A/A	T/C	G/G	G/G	G/G	A/G	G/A	A/A	G/G	G/G	G/G	T/T	T/T	T/A	G/G	C/C	A/T	A/A	T/T	G/G	C/C	G/G	G/G	A/A	C/T	T/G	A/A	A/A	A/A	NA	T/C	A/A	T/T	C/C	C/C	C/T	G/G	T/C	G/A	A/A
M58	M58	C/T	C/C	G/G	C/C	T/T	A/A	T/T	C/T	T/A	T/T	A/A	G/G	G/G	G/G	A/A	T/T	A/G	A/G	T/G	C/T	A/A	T/T	A/G	T/C	T/T	G/G	C/C	A/A	T/T	A/A	A/A	C/C	C/T	T/T	A/G	A/A	G/G	G/G	T/T	G/G	C/C	T/C	T/C	C/C	G/G	T/T	A/A	G/G
M28	M28	C/T	C/C	A/A	G/G	C/T	T/A	C/C	T/T	A/A	C/C	G/G	A/A	A/A	A/A	G/G	T/T	G/G	A/G	G/G	C/T	A/A	T/T	A/A	T/T	T/T	A/A	T/T	G/G	T/C	A/G	G/G	A/A	T/T	G/G	G/G	C/A	G/A	A/A	C/C	A/A	C/C	T/T	T/T	T/T	A/G	T/C	A/A	G/G
M65	M65	C/C	C/T	A/A	G/G	C/C	T/T	C/C	T/T	A/A	T/C	G/G	A/A	A/A	A/A	G/G	T/T	G/G	G/G	G/G	T/T	A/T	A/A	A/A	T/C	A/A	A/A	T/T	G/G	T/T	A/A	G/G	A/A	C/T	G/G	A/A	C/C	G/A	A/G	T/C	A/A	T/T	T/T	C/C	C/T	A/A	T/C	G/G	G/A
M66	M66	C/C	C/T	NA	C/G	C/T	T/A	C/C	C/C	T/T	T/T	A/A	G/A	G/A	A/G	G/A	NA	A/A	A/A	T/T	C/C	A/T	T/A	G/G	C/C	A/T	G/G	C/C	A/A	T/C	A/A	A/A	A/C	C/C	T/T	A/A	C/A	A/A	A/G	T/C	G/G	C/C	C/C	C/C	C/C	A/G	T/C	G/G	G/A
M67	M67	C/C	T/T	G/G	C/G	C/C	T/T	C/C	C/C	T/T	T/T	A/A	G/G	G/G	G/G	A/A	T/A	A/A	A/A	T/T	C/C	A/A	T/T	A/A	T/T	T/T	G/G	C/C	A/A	C/C	A/G	A/G	NA	C/C	T/T	A/A	A/A	A/A	G/G	NA	G/G	T/C	C/C	T/C	T/T	A/A	T/T	G/G	A/A
M24	M24	T/T	C/C	G/G	C/C	C/T	T/A	T/C	C/T	T/T	C/C	G/A	G/A	G/A	G/G	G/A	T/T	A/G	A/A	T/T	C/C	A/T	T/A	A/G	T/C	A/T	G/G	C/T	A/A	T/C	A/G	A/A	C/C	T/T	T/T	A/A	A/A	G/G	G/G	T/T	G/G	T/T	C/C	C/C	C/T	G/G	C/C	G/A	G/G
M25	M25	C/C	T/T	G/G	G/G	C/C	T/T	C/C	T/T	T/T	T/C	G/A	NA	A/A	A/A	G/G	A/A	A/G	A/G	T/G	T/T	T/T	A/A	G/G	C/C	T/T	G/A	T/T	G/G	C/C	A/G	A/A	A/C	C/C	T/T	A/A	C/C	G/A	A/A	C/C	A/G	T/T	C/C	C/C	C/C	A/G	T/T	G/G	A/A
M26	M26	C/C	C/C	A/A	G/G	C/T	T/A	T/C	C/T	A/A	T/C	G/G	A/A	A/A	A/A	G/G	T/T	NA	G/G	G/G	T/T	A/A	T/T	A/A	T/C	A/A	A/A	T/T	G/G	T/T	A/G	G/G	A/A	T/T	G/G	G/G	C/C	G/A	A/A	C/C	A/A	NA	T/T	T/T	T/T	A/A	T/C	A/A	G/G
M27	M27	T/T	C/C	G/G	C/C	C/T	T/A	T/C	C/T	T/T	C/C	G/A	G/A	G/A	G/G	G/A	T/T	A/G	A/A	T/G	C/C	A/T	T/A	NA	T/T	A/T	G/G	C/T	A/A	T/C	A/G	A/A	C/C	T/T	T/T	A/A	A/A	G/G	G/G	T/T	G/G	T/T	C/C	C/C	C/T	G/G	C/C	G/A	G/G
M20	M20	T/T	C/T	A/A	C/G	T/T	NA	T/T	T/T	A/A	C/C	G/G	A/A	A/A	A/A	G/G	A/A	G/G	G/G	G/G	T/T	A/T	T/A	A/A	T/T	A/T	A/A	T/T	G/G	C/C	G/G	G/G	A/A	T/T	G/G	A/G	C/A	NA	A/A	C/C	A/A	C/C	T/T	T/T	T/T	G/G	C/C	A/A	G/A
M21	M21	C/C	T/T	G/G	C/G	C/C	T/A	C/C	C/C	T/T	T/T	A/A	G/G	G/G	G/G	A/A	A/A	G/G	A/A	T/G	C/C	A/A	T/A	A/G	T/C	A/T	G/G	C/C	A/A	T/C	A/G	A/A	A/A	C/T	T/T	A/A	C/C	G/G	A/G	T/C	G/G	T/T	T/C	T/T	C/C	A/G	T/C	G/A	A/A
M22	M22	T/T	C/T	A/G	C/C	C/T	T/A	T/C	C/T	T/A	C/C	NA	G/G	G/A	G/G	A/A	T/T	G/G	G/G	G/G	T/T	A/A	T/T	A/G	C/C	A/A	A/A	C/C	A/G	T/C	G/G	A/G	C/C	C/T	T/G	A/G	C/A	G/A	G/G	T/C	G/G	NA	T/T	T/T	C/C	G/G	C/C	G/G	A/A
M23	M23	C/C	C/C	A/A	G/G	C/T	NA	T/C	C/T	A/A	NA	G/G	NA	A/A	A/A	G/G	T/T	A/G	G/G	G/G	T/T	A/A	T/T	A/A	T/C	A/A	A/A	T/T	G/G	T/T	A/G	G/G	A/A	T/T	G/G	G/G	C/C	G/A	A/A	C/C	A/A	C/C	T/T	T/T	T/T	A/A	T/C	A/A	G/A
M70	M70	NA	C/T	G/G	C/G	C/C	T/T	T/C	T/T	T/A	T/T	G/G	A/A	G/A	A/G	G/G	A/A	A/A	G/G	T/T	T/T	A/A	A/A	A/G	C/C	T/T	G/G	C/C	A/A	T/C	G/G	G/G	C/C	C/C	T/T	A/A	NA	A/A	A/G	C/C	A/G	T/C	C/C	T/C	C/C	NA	C/C	G/G	G/G
M44	M44	T/T	C/C	A/A	C/G	T/T	A/A	T/T	C/T	A/A	C/C	G/A	G/A	G/A	A/G	G/A	T/A	A/A	G/G	G/G	T/T	A/T	A/A	NA	T/T	T/T	A/A	T/T	G/G	NA	A/G	G/G	A/A	T/T	G/G	G/G	C/C	G/G	A/G	NA	A/A	C/C	T/T	T/C	C/T	A/G	C/C	A/A	G/G
M73	M73	C/T	C/T	A/G	G/G	C/T	T/A	T/C	T/T	T/T	T/T	A/A	A/A	G/A	A/A	G/G	T/T	A/G	A/A	T/T	C/C	T/T	T/A	A/A	NA	A/A	A/A	T/T	G/G	T/T	G/G	A/G	A/A	T/T	G/G	A/G	C/C	G/G	A/A	T/T	G/G	T/T	C/C	C/C	T/T	A/G	T/T	G/A	G/G
M45	M45	C/C	C/C	G/G	C/C	T/T	A/A	NA	C/C	T/T	T/T	G/A	A/A	G/A	A/A	G/G	T/T	A/A	A/A	T/T	C/C	T/T	A/A	G/G	C/C	A/A	G/G	C/C	A/A	T/T	A/A	A/A	C/C	C/C	T/G	A/G	A/A	G/A	G/G	T/T	G/G	C/C	C/C	C/C	T/T	A/G	T/T	G/G	A/A
M63	M63	NA	T/T	A/G	G/G	C/C	T/T	C/C	T/T	T/T	T/T	G/G	A/A	A/A	A/A	G/G	A/A	A/G	A/G	T/G	C/T	T/T	A/A	A/G	C/C	A/A	G/A	C/T	A/G	T/T	A/A	A/G	A/A	C/C	T/G	NA	C/C	G/G	A/A	T/T	A/G	T/T	C/C	C/C	C/T	A/A	T/C	G/G	G/A
M82	M82	C/C	T/T	A/G	C/C	C/C	T/T	C/C	C/T	T/A	T/C	A/A	G/G	G/G	G/G	A/A	T/A	A/G	A/G	T/G	C/T	A/A	T/T	A/A	T/T	T/T	G/A	C/T	A/G	T/C	A/G	A/A	A/C	C/C	T/G	A/G	C/A	G/G	A/G	T/T	G/G	T/C	C/C	C/C	C/C	G/G	T/T	A/A	G/G
M68	M68	C/T	C/C	A/G	C/G	T/T	A/A	T/T	C/C	T/A	T/T	A/A	G/A	G/A	A/G	G/A	A/A	A/A	A/G	T/T	C/C	A/A	T/T	A/A	T/T	A/A	G/A	C/C	A/A	T/C	A/A	A/A	C/C	C/C	T/G	A/G	A/A	A/A	G/G	T/T	A/G	C/C	C/C	C/C	T/T	G/G	T/T	G/A	G/G
M11	M11	C/T	C/C	G/G	C/C	T/T	A/A	T/T	C/T	A/A	T/T	A/A	G/G	G/G	G/G	A/A	T/T	A/A	A/A	T/T	C/C	NA	T/A	A/G	T/C	A/A	G/A	C/C	A/A	T/C	A/A	A/A	C/C	C/C	T/T	G/G	A/A	G/G	G/G	T/T	G/G	T/C	C/C	T/C	C/C	G/G	T/T	G/A	A/A
M10	M10	T/T	T/T	A/G	C/G	T/T	A/A	T/T	C/T	T/A	C/C	G/A	G/G	G/A	G/G	A/A	A/A	G/G	G/G	G/G	T/T	T/T	A/A	G/G	C/C	NA	G/A	T/T	G/G	C/C	G/G	G/G	C/C	T/T	G/G	A/A	A/A	A/A	A/A	C/C	A/A	NA	T/T	T/C	T/T	A/A	C/C	G/G	G/G
M13	M13	C/C	C/C	A/A	C/G	C/C	T/T	C/C	T/T	A/A	C/C	A/A	A/A	G/A	A/A	G/G	A/A	A/A	NA	G/G	T/T	A/T	T/T	A/A	C/C	A/A	G/G	T/T	G/G	T/T	G/G	A/A	A/A	T/T	G/G	G/G	C/C	A/A	A/G	C/C	A/A	T/C	C/C	T/C	C/T	A/A	C/C	G/G	A/A
M15	M15	T/T	C/T	A/G	C/C	T/T	A/A	T/T	C/C	T/A	T/C	A/A	G/G	G/G	G/G	A/A	T/A	A/A	G/G	T/G	C/T	A/T	T/A	G/G	C/C	A/T	A/A	C/T	A/G	T/T	G/G	G/G	A/A	T/T	T/G	A/G	C/C	G/G	G/G	T/C	A/A	C/C	T/C	T/T	T/T	A/A	C/C	A/A	G/G
M14	M14	T/T	C/T	A/A	C/C	C/T	T/A	T/C	C/C	T/A	T/C	G/A	G/G	G/G	G/G	A/A	A/A	A/A	A/G	T/G	C/C	NA	T/T	A/A	T/T	A/T	G/G	C/T	A/A	T/C	A/G	A/A	C/C	C/T	T/T	A/G	A/A	A/A	G/G	T/T	A/G	T/T	T/T	T/C	C/T	A/G	T/C	G/G	A/A
M17	M17	T/T	T/T	A/G	G/G	T/T	A/A	T/T	C/T	A/A	C/C	G/A	G/G	G/G	A/G	G/A	T/A	G/G	A/A	T/G	C/C	A/T	T/A	G/G	T/T	A/A	G/G	T/T	G/G	T/T	G/G	G/G	A/C	C/T	T/T	A/A	C/C	G/G	A/G	C/C	G/G	T/T	T/T	T/C	T/T	A/A	C/C	A/A	NA
M16	M16	C/T	T/T	NA	NA	C/C	T/T	C/C	C/C	T/T	T/T	A/A	G/G	G/G	G/G	A/A	T/T	A/A	A/G	T/T	C/C	A/A	T/T	G/G	T/C	A/T	G/G	C/C	A/A	C/C	A/A	NA	NA	C/C	G/G	A/G	NA	G/A	G/G	T/T	G/G	C/C	C/C	C/C	C/T	A/A	T/T	NA	A/A
M19	M19	T/T	T/T	G/G	C/G	T/T	A/A	T/T	NA	A/A	T/C	A/A	G/G	G/A	G/G	A/A	T/T	A/A	A/A	T/T	C/C	T/T	A/A	G/G	T/T	T/T	G/A	C/T	A/G	NA	A/A	A/A	A/C	C/T	G/G	G/G	C/A	G/A	A/G	T/C	A/G	C/C	T/C	C/C	C/T	A/A	T/C	G/A	G/A
M59	M59	C/T	T/T	G/G	G/G	C/C	T/A	T/C	C/C	T/T	T/C	G/A	G/G	G/G	G/G	A/A	A/A	A/G	A/A	T/T	C/C	A/A	NA	A/G	T/C	T/T	G/A	C/C	A/A	T/C	G/G	A/G	A/C	C/C	T/T	A/A	C/A	G/G	A/A	T/C	G/G	T/T	T/T	T/T	T/T	G/G	T/C	G/G	A/A
[truncated: 102 more columns]

## Sheet: Figure S1
		Figure S1: A map showing the sampling location of all analyzed accessions in the Jazan region of southwestern Saudi Arabia

## Sheet: Figure S2
			Figure S2: ADMIXTURE bar plots showing the inferred genetic structure of 64 mango accessions at K = 2–10

[truncated: 5 more sheets: Figure S3, Figure S5, Figure S6, Figure S4, Figure S7]
